# Supplementary material for: Regional Differences in Intervention Coverage and Health System Strength in Tanzania
Source: PLoS One. 2015 Nov 4;10(11):e0142066. doi: 10.1371/journal.pone.0142066 (PMC4633273; doi:10.1371/journal.pone.0142066)
Supplement: S1 Table — (XLSX) [file pone.0142066.s001.xlsx]

## Sheet: Data sources
DATA SOURCES FOR REGIONAL STATISTICS
Population	2012		Socioeconomic development				2010
Population	From census 2012		Population in poorest 40% (%)				From TDHS 2010
Births (est.)	Team estimates		Education, mean years				From TDHS 2010
Under-5 mortality per 1,000 (Northern)	From TDHS 2004/05 and TDHS 2010, no statistics available by region
Infant mortality per 1,000 (Northern)	From TDHS 2004/05 and TDHS 2010, no statistics available by region
Neonatal mortality per 1,000 (Northern)	From TDHS 2004/05 and TDHS 2010, no statistics available by region
Health system inputs and outputs	2009	2010	2011	2012		Mainland 2012		Rank Region
Health facility density per 10,000 population	HMIS database
In patient beds per 10,000 pop	HMIS database
Health worker density per 10,000 (clinicians)	HRHIS database
Health worker density per 10,000 (nurse midwife)	HRHIS database
Health worker density per 10,000 (total)	HRHIS database
Health worker skills mix (nurses/clinicians)	HRHIS database
Hospital admissions per 100 persons per year	HMIS database
Hospital case fatality rate (%)	HMIS database
OPD visits per person per year	HMIS database
Reproductive and child health	HMIS 2009	2010	2011	2012		Mainland 2012	Survey: Region	Rank Region
FP visits per 100 population	HMIS data & survey data (need satisfied)
FP, new visits per 100 population	HMIS data
Antenatal care, 1+ visit (%)	HMIS data & survey data (TDHS 2010)
Antenatal care, 1st visit <20 wks (%)	HMIS data & survey data (TDHS 2010)
PMTCT per 100 HIV+ pregnant women	HMIS data
Tetanus protected at birth (%)	Survey data (TDHS 2010)
IPT2 during pregnancy (%)	HMIS data & survey data (THMIS 2011/12)
HIV counseling & testing pregnant women (%)	HMIS data & survey data (THMIS 2011/12)
Institutional delivery rate (%)	HMIS data & survey data (TDHS 2010)
Postnatal checkup (%)	Survey data (TDHS 2010)
BCG immunization, infants (%)	HMIS data & survey data (TDHS 2010)
DTP3/pentavalent immunization (%)	HMIS data & survey data (TDHS 2010)
Measles immunization (%)	HMIS data & survey data (TDHS 2010)
Vit A supplementation children (%)	Survey data (TDHS 2010)
MMR in institutions (per 100,000 LB)	HMIS data
Birth registration (%)	Survey data (TDHS 2010)
* FP need satisfied;
Nutrition	2005/10	2010/12	Rank
Stunting, children under 5 (%)	Survey data (TDHS 2010)
Underweight, children under 5 (%)	Survey data (TDHS 2010)				Summary ranking region			Rank
Anemia (moderate/severe), children	Survey data (TDHS 2010)				Socioeconomic level
Underweight, women (BMI<18.5)	Survey data (TDHS 2010)				Health system strength
HIV / TB / Malaria	2005/10	2010/12	Rank		RMNCH coverage
HIV prevalence, 15-49 years	Survey data (THMIS 2011/2				Health MDG coverage
ART coverage, all ages	NACP / CTC data
VCT (HIV), last 12 months, both sexes	Survey data (THMIS 2011/2
TB case notification rate (per 100,000)	NTLCP data
TB treatment success rate	NTLCP data
Malaria parasitemia, children (RDT)	Survey data (THMIS 2011/2
ITN use, children	Survey data (THMIS 2011/2

## Sheet: Mainland
MAINLAND SUMMARY SELECTED INDICATORS
Population	2012	Source	Socioeconomic development				2010	Source
Population	4.36254e+07	Census	Population in poorest 40% (%)				40	TDHS
Births (est.)	1.91949e+06	Est.	Education, mean years				3.6	TDHS
Under-5 mortality per 1,000 live births	81	2006-10	112	1996-2005		(TDHS)
Infant mortality per 1,000	51	2006-10	68	1996-2005		(TDHS)
Neonatal mortality per 1,000	26	2006-10	32	1996-2005		(TDHS)
Health system inputs and outputs	2009	2010	2011	2012			Source
Health facility density per 10,000 population	1.5	1.5	1.5	1.5			HMIS
In patient beds per 10,000 pop			15.6	-			HMIS
Health worker density per 10,000 (clinicians)			2.2	2.1			HRHIS
Health worker density per 10,000 (nurse midwife)			3.1	4.8			HRHIS
Health worker density per 10,000 (total)			5.3	6.9			HRHIS
Health worker skills mix (nurses/clinicians)			1.4	2.28571			HMIS
Hospital admissions per 100 persons per year	3.7	3.84434	3.6	3.6			HMIS
Hospital case fatality rate (%)	3.2	2.6	2.8	2.4			HMIS
OPD visits per person per year	0.85	0.79	0.73	0.73			HMIS
Reproductive and child health	HMIS 2009	HMIS 2010	HMIS 2011	HMIS 2012		Mainland survey	Source
FP visits per 100 population		11.6	11.1	11.5		61.1*	HMIS & TDHS 2010
FP, new visits per 100 population	3.36292	3.8	3.8	4.6			HMIS
Antenatal care, 1+ visit (%)	88.3466	90.6856	91.6133	89.4391		95.9	HMIS & TDHS 2010
Antenatal care, 1st visit <20 wks (%)	41.0922	42.9382	41.0132	37.603		15.0**	HMIS & TDHS 2010
PMTCT per 100 HIV+ pregnant women	66	69	71.1				HMIS/NACP
Tetanus protected at birth (%)						88.2	TDHS 2010
IPT2 during pregnancy (%)						32.7	THMIS 2011/12
HIV counseling & testing pregnant women (%)						51.3	THMIS 2011/12
Institutional delivery rate (%)	52.2716	56.7498	57.0942	56.0161		50.2	HMIS & TDHS 2010
Postnatal checkup, first month (%)						35.4	TDHS 2010
BCG immunization, infants (%)	90.7669	95.6778	99.343	100		97.6	HMIS & TDHS 2010
DTP3/pentavalent immunization (%)	87.3281	93.002	93.7091	94.5312		96.7	HMIS & TDHS 2010
Measles immunization (%)	93.9986	94.7408	96.5529	99.6884		95.3	HMIS & TDHS 2010
Vit A supplementation children (%)						60.3	TDHS 2010
MMR in institutions (per 100,000 LB)	182.835	172.916	158.841	160.617			HMIS
Birth registration (%)						16.3	TDHS 2010
* FP need satisfied; ** Before 4 months
Nutrition	2005/10	2010/12	Source
Stunting, children under 5 (%)	44.4	42.5	TDHS 2004/05 & TDHS 2010 (WHO 2006 standard)
Underweight, children under 5 (%)	16.7	16.2	TDHS 2004/05 & TDHS 2010 (WHO 2006 standard)
Anemia (moderate/severe), children	47.4	31.1	TDHS 2004/05 & TDHS 2010
Underweight, women (BMI<18.5)	10.2	11.3	TDHS 2004/05 & TDHS 2010
HIV / TB / Malaria	2005/10	2010/12
HIV prevalence, 15-49 years	5.9	5.3	THMIS 2007/08 & THMIS 2011/12
ART coverage, all ages	51.1	65.3	HMIS/NACP 2009 & 2011
VCT (HIV), last 12 months, both sexes	19.3	28.4	THMIS 2007/08 & THMIS 2011/12
TB case notification rate (per 100,000)	159	142	HMIS/NTLCP 2008 and 2012
TB treatment success rate	88	88	HMIS/NTLCP 2008 and 2011
Malaria parasitemia, children (RDT)	18.1	9.5	THMIS 2007/08 & THMIS 2011/12 (different tests)
ITN use, children	24.8	72.7	THMIS 2007/08 & THMIS 2011/12

## Sheet: Dar
DAR ES SALAAM
Population	2012		Socioeconomic development				2010
Population	#REF!		Population in poorest 40% (%)				0.2
Births (est.)	#REF!		Education, mean years				6.5
Under-5 mortality per 1,000 (Eastern)	94	2001-10	126	1996-2005
Infant mortality per 1,000 (Eastern)	70	2001-10	84	1996-2005
Neonatal mortality per 1,000 (Eastern)	38	2001-10	44	1996-2005
Health system inputs and outputs	2009	2010	2011	2012		Mainland 2012		Rank Region
Health facility density per 10,000 population	1.35517	1.2583	1.39574	1.29452		1.5		16
In patient beds per 10,000 pop			30.3			15.6		1
Health worker density per 10,000 (clinicians)			1.68167	2.08269		2.1		7
Health worker density per 10,000 (nurse midwife)			7.26463	2.91898		4.8		12
Health worker density per 10,000 (total)			8.9463	5.00167		6.9		10
Health worker skills mix (nurses/clinicians)			4.31988	1.40154		1.8
Hospital admissions per 100 persons per year	3.80517	3.51081	3.56536	3.0638		3.6		16
Hospital case fatality rate (%)	3.83988	3.46436	3.34926	1.66915		2.4		3
OPD visits per person per year	1.29095	0.840044	0.835685	0.913469		0.7		5
Reproductive and child health	HMIS 2009	2010	2011	2012		Mainland 2012	Survey: Region	Rank Region
FP visits per 100 population	14.7283	23.0442	16.9333	19.2884		11.5	79	2
FP, new visits per 100 population	3.9585	10.2383	7.66969	10.6152		4.6		1
Antenatal care, 1+ visit (%)	102.484	103.211	103.364	106.555		95.9	94.1	1
Antenatal care, 1st visit <20 wks (%)	63.1553	59.3118	65.439	44.5728		37.6		5
PMTCT per 100 HIV+ pregnant women			76.6			33.2		7
Tetanus protected at birth (%)						88.2	87.5	14
IPT2 during pregnancy (%)						51.9	48.3	3
HIV counseling & testing pregnant women (%)						55.3	74.8	4
Institutional delivery rate (%)	75.7177	88.3458	71.774	81.7283		56	90.2	1
Postnatal checkup (%)						35.4	50.2	4
BCG immunization, infants (%)	100	100	100	100		100	100	6
DTP3/pentavalent immunization (%)	97.6112	102.31	90.8837	81.5563		94.5	99.2	17
Measles immunization (%)	98.2708	94.1753	94.5451	83.4925		99.7	97.2	18
Vit A supplementation children (%)						57.6	67.4	9
MMR in institutions (per 100,000 LB)	163.465	35.7764	95.6561	98.1198		161		1
Birth registration (%)						16.3	74.8	1
* FP need satisfied;
Nutrition	2005/10	2010/12	Rank
Stunting, children under 5 (%)	16.9	18.8	1
Underweight, children under 5 (%)	14.3	11.8	7		Summary ranking region			Rank
Anemia (moderate/severe), children		39.1	18		Socioeconomic level			1
Underweight, women (BMI<18.5)	8.8	5.9	4		Health system strength			8
HIV / TB / Malaria	2005/10	2010/12	Rank		RMNCH coverage		0.69	1
HIV prevalence, 15-49 years	9.3	6.9	18		Health MDG coverage		0.711	1
ART coverage, all ages	57.5959	67.1652	8
VCT (HIV), last 12 months, both sexes		33	6
TB case notification rate (per 100,000)	343.781	313.252	21
TB treatment success rate	86	87	17
Malaria parasitemia, children (RDT)		3.6	8
ITN use, children		62.8	21

## Sheet: Dodoma
DODOMA
Population	2012		Socioeconomic development				2010
Population	2083055		Population in poorest 40% (%)				63.4
Births (est.)	87488.3		Education, mean years				1.85
Under-5 mortality per 1,000 (Central)	102	2001-10	136	1996-2005
Infant mortality per 1,000 (Central)	70	2001-10	82	1996-2005
Neonatal mortality per 1,000 (Central)	38	2001-10	38	1996-2005
Health system inputs and outputs	2009	2010	2011	2012		Mainland 2012		Rank Region
Health facility density per 10,000 population	1.75881	1.69722	1.69137	1.72343		1.5		7
In patient beds per 10,000 pop			17.1294			15.6		6
Health worker density per 10,000 (clinicians)			1.358	1.87225		2.1		11
Health worker density per 10,000 (nurse midwife)			4.56425	3.59088		4.8		6
Health worker density per 10,000 (total)			5.92225	5.46313		6.9		9
Health worker skills mix (nurses/clinicians)			3.36101	1.91795		1.8
Hospital admissions per 100 persons per year	1.62833	1.86479	1.84403	1.66184		3.6		21
Hospital case fatality rate (%)	3.49786	2.4512	4.70304	3.62539		2.4		18
OPD visits per person per year	0.655056	0.680468	0.535336	0.665992		0.7		12
Reproductive and child health	HMIS 2009	2010	2011	2012		Mainland 2012	Survey: Region	Rank Region
FP visits per 100 population	27.7629	17.0175	20.1291	19.4818		11.5	47.3	9
FP, new visits per 100 population	11.7232	4.76515	8.2029	8.24184		4.6		2
Antenatal care, 1+ visit (%)	92.7683	89.4327	87.0618	72.396		95.9	97.5	18
Antenatal care, 1st visit <20 wks (%)	58.2824	59.9572	56.7794	43.0675		37.6		6
PMTCT per 100 HIV+ pregnant women			45.9			33.2		20
Tetanus protected at birth (%)						88.2	89.5	10
IPT2 during pregnancy (%)						51.9	50.4	2
HIV counseling & testing pregnant women (%)						55.3	36.2	18
Institutional delivery rate (%)	64.6856	63.3414	59.8574	63.4393		56	45.1	11
Postnatal checkup (%)						35.4	33.8	12
BCG immunization, infants (%)	96.3765	90.6175	91.0456	100		100	99	16
DTP3/pentavalent immunization (%)	101.134	102.231	97.6222	94.9343		94.5	97.1	7
Measles immunization (%)	106.171	98.381	99.7988	99.8167		99.7	94.3	9
Vit A supplementation children (%)						57.6	63.3	12
MMR in institutions (per 100,000 LB)	184.429	109.152	113.105	145.941		161		8
Birth registration (%)						16.3	8	17
* FP need satisfied;
Nutrition	2005/10	2010/12	Rank
Stunting, children under 5 (%)	44.4	56	21
Underweight, children under 5 (%)	30.4	26.8	20		Summary ranking region			Rank
Anemia (moderate/severe), children		20.7	5		Socioeconomic level			20
Underweight, women (BMI<18.5)	13.4	24.5	21		Health system strength			11
HIV / TB / Malaria	2005/10	2010/12	Rank		RMNCH coverage		0.55	10
HIV prevalence, 15-49 years	3.3	2.9	3		Health MDG coverage		0.589	10
ART coverage, all ages	54.3792	69.6651	6
VCT (HIV), last 12 months, both sexes		21.55	19
TB case notification rate (per 100,000)	109.087	98.7012	6
TB treatment success rate	93	91	6
Malaria parasitemia, children (RDT)		2.5	7
ITN use, children		74.6	11

## Sheet: Iringa
IRINGA
Population	2012		Socioeconomic development				2010
Population	1643335		Population in poorest 40% (%)				18.7
Births (est.)	69020.1		Education, mean years				5.55
Under-5 mortality per 1,000 (S Highlands)	102	2001-10	136	1996-2005
Infant mortality per 1,000 (S Highlands)	70	2001-10	82	1996-2005
Neonatal mortality per 1,000 (S Highlands)	38	2001-10	38	1996-2005
Health system inputs and outputs	2009	2010	2011	2012		Mainland 2012		Rank Region
Health facility density per 10,000 population	2.51574	2.63129	2.69479	2.70791		1.5		2
In patient beds per 10,000 pop			28.5045			15.6		2
Health worker density per 10,000 (clinicians)			2.40562	2.36714		2.1		6
Health worker density per 10,000 (nurse midwife)			3.87607	6.15212		4.8		2
Health worker density per 10,000 (total)			6.2817	8.51926		6.9		2
Health worker skills mix (nurses/clinicians)			1.61125	2.59897		1.8
Hospital admissions per 100 persons per year	5.67658	6.32604	3.97186	3.70953		3.6		9
Hospital case fatality rate (%)	3.3604	3.0306	4.21178	2.92815		2.4		14
OPD visits per person per year	0.88387	0.706021	0.631115	0.699413		0.7		11
Reproductive and child health	HMIS 2009	2010	2011	2012		Mainland 2012	Survey: Region	Rank Region
FP visits per 100 population	9.53868	9.89085	9.62656	9.35556		11.5	63.2	13
FP, new visits per 100 population	2.49901	2.91482	2.81397	2.7521		4.6		15
Antenatal care, 1+ visit (%)	93.5016	80.5501	81.8721	85.9808		95.9	85.9	19
Antenatal care, 1st visit <20 wks (%)	54.2846	46.1638	44.1778	45.8316		37.6		3
PMTCT per 100 HIV+ pregnant women			92.8			33.2		2
Tetanus protected at birth (%)						88.2	93.5	2
IPT2 during pregnancy (%)						51.9	59.4	1
HIV counseling & testing pregnant women (%)						55.3	81.4	1
Institutional delivery rate (%)	65.255	68.82	71.1697	72.7049		56	80.4	5
Postnatal checkup (%)						35.4	71.9	1
BCG immunization, infants (%)	85.3509	94.1483	92.0677	100		100	99.8	10
DTP3/pentavalent immunization (%)	80.8489	84.5269	82.6757	87.0227		94.5	99	20
Measles immunization (%)	82.3189	85.0444	88.0415	93.0974		99.7	96	17
Vit A supplementation children (%)						57.6	81.9	1
MMR in institutions (per 100,000 LB)	167.52	165.713	144.08	183.336		161		13
Birth registration (%)						16.3	4.3	18
* FP need satisfied;
Nutrition	2005/10	2010/12	Rank
Stunting, children under 5 (%)	50.5	51.9	19
Underweight, children under 5 (%)	25.9	18.2	14		Summary ranking region			Rank
Anemia (moderate/severe), children		15.4	2		Socioeconomic level			3
Underweight, women (BMI<18.5)	6.9	5	2		Health system strength			2
HIV / TB / Malaria	2005/10	2010/12	Rank		RMNCH coverage		0.64	2
HIV prevalence, 15-49 years	15.7	12.4	21		Health MDG coverage		0.661	4
ART coverage, all ages	44.0541	66.0201	9
VCT (HIV), last 12 months, both sexes		27.1	11
TB case notification rate (per 100,000)	210.861	172.698	19
TB treatment success rate	84	89	10
Malaria parasitemia, children (RDT)		0.4	4
ITN use, children		70.5	15

## Sheet: Kagera
KAGERA
Population	2012		Socioeconomic development				2010
Population	2.77305e+06		Population in poorest 40% (%)				43.7
Births (est.)	122014		Education, mean years				3
Under-5 mortality per 1,000 (Lake)	109	2001-10	142	1996-2005
Infant mortality per 1,000 (Lake)	64	2001-10	90	1996-2005
Neonatal mortality per 1,000 (Lake)	21	2001-10	36	1996-2005
Health system inputs and outputs	2009	2010	2011	2012		Mainland 2012		Rank Region
Health facility density per 10,000 population	1.05985	1.0803	1.09468	1.09987		1.5		21
In patient beds per 10,000 pop			11.6915			15.6		15
Health worker density per 10,000 (clinicians)			1.01276	1.14675		2.1		18
Health worker density per 10,000 (nurse midwife)			1.83563	2.84163		4.8		14
Health worker density per 10,000 (total)			2.8484	3.98838		6.9		17
Health worker skills mix (nurses/clinicians)			1.8125	2.47799		1.8
Hospital admissions per 100 persons per year	1.39428	4.66269	4.10739	4.30771		3.6		4
Hospital case fatality rate (%)	3.29395	1.53855	2.6452	3.31924		2.4		17
OPD visits per person per year	0.575592	0.493678	0.472443	0.455726		0.7		20
Reproductive and child health	HMIS 2009	2010	2011	2012		Mainland 2012	Survey: Region	Rank Region
FP visits per 100 population	8.00962	7.02362	5.21923	5.04271		11.5	49.7	18
FP, new visits per 100 population	2.26701	2.11177	2.25664	1.95247		4.6		19
Antenatal care, 1+ visit (%)	97.421	95.4652	80.8472	67.0552		95.9	92.9	20
Antenatal care, 1st visit <20 wks (%)	40.4562	42.8536	30.0766	36.6727		37.6		14
PMTCT per 100 HIV+ pregnant women			58.2			33.2		7
Tetanus protected at birth (%)						88.2	92.5	3
IPT2 during pregnancy (%)						51.9	32.6	13
HIV counseling & testing pregnant women (%)						55.3	62.4	9
Institutional delivery rate (%)	58.1791	55.681	53.9114	52.9618		56	53.8	12
Postnatal checkup (%)						35.4	26.5	17
BCG immunization, infants (%)	90.3093	94.4264	94.3347	100		100	100	13
DTP3/pentavalent immunization (%)	98.8392	100	100	100		94.5	100	2
Measles immunization (%)	99.3585	95.1813	100	100		99.7	100	3
Vit A supplementation children (%)						57.6	77	4
MMR in institutions (per 100,000 LB)	110.096	191.442	130.282	63.4469		161		2
Birth registration (%)						16.3	10.6	14
* FP need satisfied;
Nutrition	2005/10	2010/12	Rank
Stunting, children under 5 (%)	37.3	43.6	10
Underweight, children under 5 (%)	25.4	17.1	13		Summary ranking region			Rank
Anemia (moderate/severe), children		30	12		Socioeconomic level			14
Underweight, women (BMI<18.5)	10.4	12.4	11		Health system strength			17
HIV / TB / Malaria	2005/10	2010/12	Rank		RMNCH coverage		0.509	14
HIV prevalence, 15-49 years	3.4	4.8	13		Health MDG coverage		0.553	14
ART coverage, all ages	60.0647	59.0015	16
VCT (HIV), last 12 months, both sexes		26.05	14
TB case notification rate (per 100,000)	97.2978	84.1671	4
TB treatment success rate	95	95	3
Malaria parasitemia, children (RDT)		8.3	12
ITN use, children		70.1	16

## Sheet: Kigoma
KIGOMA
Population	2012		Socioeconomic development				2010
Population	2127930		Population in poorest 40% (%)				39
Births (est.)	89373.1		Education, mean years				3.35
Under-5 mortality per 1,000 (Western)	98	2001-10	138	1996-2005
Infant mortality per 1,000 (Western)	56	2001-10	76	1996-2005
Neonatal mortality per 1,000 (Western)	25	2001-10	23	1996-2005
Health system inputs and outputs	2009	2010	2011	2012		Mainland 2012		Rank Region
Health facility density per 10,000 population	1.18176	1.18824	1.21783	1.19365		1.5		18
In patient beds per 10,000 pop			9.97849			15.6		17
Health worker density per 10,000 (clinicians)			0.914575	0.902285		2.1		20
Health worker density per 10,000 (nurse midwife)			1.68474	1.94555		4.8		19
Health worker density per 10,000 (total)			2.59932	2.84784		6.9		20
Health worker skills mix (nurses/clinicians)			1.84211	2.15625		1.8
Hospital admissions per 100 persons per year	2.90257	2.58732	1.76417	2.46606		3.6		18
Hospital case fatality rate (%)	2.201	2.4697	3.41064	2.4697		2.4		10
OPD visits per person per year	0.697124	0.669856	0.50752	0.656781		0.7		14
Reproductive and child health	HMIS 2009	2010	2011	2012		Mainland 2012	Survey: Region	Rank Region
FP visits per 100 population	8.23881	7.24267	4.89697	5.38561		11.5	37.9	21
FP, new visits per 100 population	2.14287	2.97224	2.06574	1.85786		4.6		20
Antenatal care, 1+ visit (%)	83.6331	89.19	97.0779	83.3171		95.9	97.1	11
Antenatal care, 1st visit <20 wks (%)	38.2519	42.1567	51.6643	42.5229		37.6		8
PMTCT per 100 HIV+ pregnant women			50.4			33.2		18
Tetanus protected at birth (%)						88.2	91.5	6
IPT2 during pregnancy (%)						51.9	28.3	18
HIV counseling & testing pregnant women (%)						55.3	49.4	13
Institutional delivery rate (%)	49.5308	56.9083	71.6853	47.8757		56	33.3	14
Postnatal checkup (%)						35.4	23.4	18
BCG immunization, infants (%)	86.1871	90.6846	92.7067	100		100	97.2	11
DTP3/pentavalent immunization (%)	86.738	91.7446	85.1687	87.645		94.5	95.1	21
Measles immunization (%)	91.4481	93.0621	86.8152	94.0585		99.7	94.2	19
Vit A supplementation children (%)						57.6	65.3	11
MMR in institutions (per 100,000 LB)	143.232	208.346	113.513	114.518		161		5
Birth registration (%)						16.3	24.3	6
* FP need satisfied;
Nutrition	2005/10	2010/12	Rank
Stunting, children under 5 (%)	50.1	48.2	15
Underweight, children under 5 (%)	34.2	15.4	10		Summary ranking region			Rank
Anemia (moderate/severe), children		37.2	17		Socioeconomic level			10
Underweight, women (BMI<18.5)	13.6	14	16		Health system strength			18
HIV / TB / Malaria	2005/10	2010/12	Rank		RMNCH coverage		0.48	17
HIV prevalence, 15-49 years	1.8	3.4	7		Health MDG coverage		0.516	19
ART coverage, all ages	55.0373	37.2738	21
VCT (HIV), last 12 months, both sexes		31.65	9
TB case notification rate (per 100,000)	42.0394	45.9602	2
TB treatment success rate	89	73	21
Malaria parasitemia, children (RDT)		26	20
ITN use, children		80	3

## Sheet: Kilimanjaro
KILIMANJARO
Population	2012		Socioeconomic development				2010
Population	1640087		Population in poorest 40% (%)				9.2
Births (est.)	49202.6		Education, mean years				6.15
Under-5 mortality per 1,000 (Northern)	58	2001-10	105	1996-2005
Infant mortality per 1,000 (Northern)	40	2001-10	67	1996-2005
Neonatal mortality per 1,000 (Northern)	22	2001-10	26	1996-2005
Health system inputs and outputs	2009	2010	2011	2012		Mainland 2012		Rank Region
Health facility density per 10,000 population	2.65144	2.41452	2.42732	2.40841		1.5		3
In patient beds per 10,000 pop			27.0854			15.6		4
Health worker density per 10,000 (clinicians)			5.43198	3.32299		2.1		2
Health worker density per 10,000 (nurse midwife)			6.13969	6.49356		4.8		1
Health worker density per 10,000 (total)			11.5717	9.81655		6.9		1
Health worker skills mix (nurses/clinicians)			1.13029	1.95413		1.8
Hospital admissions per 100 persons per year	4.08258	4.46269	6.24511	6.78257		3.6		3
Hospital case fatality rate (%)	1.466	2.7024	3.58755	1.86174		2.4		5
OPD visits per person per year	1.03268	0.890235	1.08258	0.856295		0.7		6
Reproductive and child health	HMIS 2009	2010	2011	2012		Mainland 2012	Survey: Region	Rank Region
FP visits per 100 population	4.09506	8.23674	11.8454	10.0466		11.5	80.4	4
FP, new visits per 100 population	1.06386	2.04387	2.54	3.68109		4.6		11
Antenatal care, 1+ visit (%)	78.0953	89.9841	83.4187	81.2721		95.9	99.5	17
Antenatal care, 1st visit <20 wks (%)	31.0493	38.6176	36.3933	34.9473		37.6		15
PMTCT per 100 HIV+ pregnant women			96.2			33.2		1
Tetanus protected at birth (%)						88.2	97.5	1
IPT2 during pregnancy (%)						51.9	32	14
HIV counseling & testing pregnant women (%)						55.3	65.2	7
Institutional delivery rate (%)	66.9875	72.6126	73.726	74.0469		56	86.7	3
Postnatal checkup (%)						35.4	48.3	5
BCG immunization, infants (%)	89.5184	95.3631	93.1839	88.0097		100	97.9	21
DTP3/pentavalent immunization (%)	88.4076	100.485	95.2957	91.8518		94.5	96.5	13
Measles immunization (%)	94.0603	99.2508	96.372	100		99.7	95.1	7
Vit A supplementation children (%)						57.6	60.5	14
MMR in institutions (per 100,000 LB)	128.094	185.701	115.078	112.535		161		4
Birth registration (%)						16.3	48.4	3
* FP need satisfied;
Nutrition	2005/10	2010/12	Rank
Stunting, children under 5 (%)	23.4	27.6	2
Underweight, children under 5 (%)	19.4	11	3		Summary ranking region			Rank
Anemia (moderate/severe), children		21.6	6		Socioeconomic level			2
Underweight, women (BMI<18.5)	12.1	8	5		Health system strength			1
HIV / TB / Malaria	2005/10	2010/12	Rank		RMNCH coverage		0.631	4
HIV prevalence, 15-49 years	1.9	3.8	8		Health MDG coverage		0.663	3
ART coverage, all ages	72.4472	81.4064	2
VCT (HIV), last 12 months, both sexes		25.1	15
TB case notification rate (per 100,000)	149.831	152.797	15
TB treatment success rate	77	87	18
Malaria parasitemia, children (RDT)		0	2
ITN use, children		74.9	9

## Sheet: Lindi
LINDI
Population	2012		Socioeconomic development				2010
Population	864652		Population in poorest 40% (%)				70.3
Births (est.)	31127.5		Education, mean years				2.8
Under-5 mortality per 1,000 (Southern)	94	2001-10	153	1996-2005
Infant mortality per 1,000 (Southern)	68	2001-10	121	1996-2005
Neonatal mortality per 1,000 (Southern)	31	2001-10	47	1996-2005
Health system inputs and outputs	2009	2010	2011	2012		Mainland 2012		Rank Region
Health facility density per 10,000 population	2.28132	2.31976	2.404	2.75255		1.5		1
In patient beds per 10,000 pop			17.995			15.6		5
Health worker density per 10,000 (clinicians)			2.04223	2.59064		2.1		5
Health worker density per 10,000 (nurse midwife)			3.15087	4.04787		4.8		5
Health worker density per 10,000 (total)			5.19311	6.63851		6.9		5
Health worker skills mix (nurses/clinicians)			1.54286	1.5625		1.8
Hospital admissions per 100 persons per year	3.33773	3.44643	2.50168	4.16653		3.6		5
Hospital case fatality rate (%)	4.15436	2.59669	6.60074	1.87087		2.4		6
OPD visits per person per year	0.890976	0.766418	1.00481	1.04073		0.7		3
Reproductive and child health	HMIS 2009	2010	2011	2012		Mainland 2012	Survey: Region	Rank Region
FP visits per 100 population	20.0712	17.8735	18.4901	16.802		11.5	63.1	9
FP, new visits per 100 population	10.1211	8.43684	8.08433	7.30363		4.6		6
Antenatal care, 1+ visit (%)	88.038	96.2378	98.6334	87.736		95.9	98.3	7
Antenatal care, 1st visit <20 wks (%)	52.4617	53.8431	59.3642	51.3823		37.6		1
PMTCT per 100 HIV+ pregnant women			88.8			33.2		3
Tetanus protected at birth (%)						88.2	82.6	19
IPT2 during pregnancy (%)						51.9	47.7	5
HIV counseling & testing pregnant women (%)						55.3	67	6
Institutional delivery rate (%)	65.8057	65.2161	76.373	72.7685		56	51.7	6
Postnatal checkup (%)						35.4	44.7	7
BCG immunization, infants (%)	82.9519	81.1911	94.0043	100		100	99.3	14
DTP3/pentavalent immunization (%)	80.0475	79.5064	92.7897	100		94.5	97.1	5
Measles immunization (%)	89.5125	86.2861	98.3737	97.5967		99.7	94.3	12
Vit A supplementation children (%)						57.6	57	18
MMR in institutions (per 100,000 LB)	195.606	356.104	191.002	260.474		161		18
Birth registration (%)						16.3	18.4	8
* FP need satisfied;
Nutrition	2005/10	2010/12	Rank
Stunting, children under 5 (%)	54	53.5	20
Underweight, children under 5 (%)	23.7	24.3	19		Summary ranking region			Rank
Anemia (moderate/severe), children		42.6	21		Socioeconomic level			19
Underweight, women (BMI<18.5)	11	20.4	20		Health system strength			3
HIV / TB / Malaria	2005/10	2010/12	Rank		RMNCH coverage		0.615	5
HIV prevalence, 15-49 years	3.8	2.9	4		Health MDG coverage		0.657	5
ART coverage, all ages	47.464	70.0369	4
VCT (HIV), last 12 months, both sexes		33.6	4
TB case notification rate (per 100,000)	148.23	166.425	18
TB treatment success rate	90	90	8
Malaria parasitemia, children (RDT)		26.3	21
ITN use, children		87.2	1

## Sheet: Manyara
MANYARA
Population	2012		Socioeconomic development				2010
Population	1425131		Population in poorest 40% (%)				57.5
Births (est.)	64130.9		Education, mean years				3.4
Under-5 mortality per 1,000 (Northern)	58	2001-10	105	1996-2005
Infant mortality per 1,000 (Northern)	40	2001-10	67	1996-2005
Neonatal mortality per 1,000 (Northern)	22	2001-10	26	1996-2005
Health system inputs and outputs	2009	2010	2011	2012		Mainland 2012		Rank Region
Health facility density per 10,000 population	1.30534	1.27171	1.31136	1.30514		1.5		15
In patient beds per 10,000 pop			14.8741			15.6		10
Health worker density per 10,000 (clinicians)			1.38381	1.31918		2.1		15
Health worker density per 10,000 (nurse midwife)			0.130411	2.70151		4.8		16
Health worker density per 10,000 (total)			1.51422	4.02068		6.9		16
Health worker skills mix (nurses/clinicians)			0.0942408	2.04787		1.8
Hospital admissions per 100 persons per year	3.32854	4.67085	4.02884	3.77642		3.6		7
Hospital case fatality rate (%)	4.05161	2.53688	2.55359	0.488675		2.4		1
OPD visits per person per year	0.561375	0.577279	0.56378	0.585622		0.7		16
Reproductive and child health	HMIS 2009	2010	2011	2012		Mainland 2012	Survey: Region	Rank Region
FP visits per 100 population	5.43833	5.47637	7.08155	7.02651		11.5	44	16
FP, new visits per 100 population	1.5729	1.35235	2.5039	2.37522		4.6		17
Antenatal care, 1+ visit (%)	93.6276	84.6695	100.327	97.1669		95.9	98.3	3
Antenatal care, 1st visit <20 wks (%)	34.0161	24.1177	32.8636	10.3757		37.6		21
PMTCT per 100 HIV+ pregnant women			78.3			33.2		6
Tetanus protected at birth (%)						88.2	86.6	15
IPT2 during pregnancy (%)						51.9	30.6	16
HIV counseling & testing pregnant women (%)						55.3	59.7	10
Institutional delivery rate (%)	37.8918	42.545	43.2917	40.422		56	38	20
Postnatal checkup (%)						35.4	30.5	15
BCG immunization, infants (%)	96.4236	100	100	100		100	100	1
DTP3/pentavalent immunization (%)	86.7479	98.4489	91.0103	93.4364		94.5	100	9
Measles immunization (%)	91.9109	97.0828	98.3014	95.7952		99.7	98.8	10
Vit A supplementation children (%)						57.6	60.1	15
MMR in institutions (per 100,000 LB)	203.841	109.405	238.016	135.015		161		15
Birth registration (%)						16.3	8.1	16
* FP need satisfied;
Nutrition	2005/10	2010/12	Rank
Stunting, children under 5 (%)	39.6	45.8	13
Underweight, children under 5 (%)	30.6	24.2	18		Summary ranking region			Rank
Anemia (moderate/severe), children		28	11		Socioeconomic level			16
Underweight, women (BMI<18.5)	15.2	15.7	17		Health system strength			13
HIV / TB / Malaria	2005/10	2010/12	Rank		RMNCH coverage		0.483	16
HIV prevalence, 15-49 years	1.5	1.5	1		Health MDG coverage		0.531	16
ART coverage, all ages	52.3537	65.6764	10
VCT (HIV), last 12 months, both sexes		23.45	18
TB case notification rate (per 100,000)	195.618	161.599	17
TB treatment success rate	89	89	11
Malaria parasitemia, children (RDT)		0.9	6
ITN use, children		64.5	20

[truncated: 12 more sheets: Mara, Mbeya, Morogoro, Mtwara, Mwanza, Pwani, Rukwa, Ruvuma, Shinyanga, Singida, Tabora, Tanga]
