# Supplementary material for: Regional Differences in Intervention Coverage and Health System Strength in Tanzania
Source: PLoS One. 2015 Nov 4;10(11):e0142066. doi: 10.1371/journal.pone.0142066 (PMC4633273; doi:10.1371/journal.pone.0142066)
Supplement: S2 Table — (XLSX) [file pone.0142066.s002.xlsx]

## Sheet: Data Surveys
Table	Indicator	By	Characteristic	1991-92 DHS	1996 DHS	2004-05 DHS	2010 DHS		1991-92 DHS	1996 DHS	2004-05 DHS	2010 DHS
Number of antenatal care visits and timing of first visit	Antenatal visits for pregnancy: 4+ visits	Total	Period before the survey: Births in five years preceding the survey	69.3	69.5	61.5	42.8
Number of antenatal care visits and timing of first visit	Timing of first antenatal check: Less than 6 months	Total	Period before the survey: Births in five years preceding the survey	60.1	60.5	64	64.8
Number of antenatal care visits and timing of first visit	Antenatal visits for pregnancy: 4+ visits	Total	Period before the survey: Births in three years preceding the survey	69.2	68.3	59.2	39.8
Number of antenatal care visits and timing of first visit	Timing of first antenatal check: Less than 6 months	Total	Period before the survey: Births in three years preceding the survey	59.5	59.4	62.8	62.9
Antenatal care	Antenatal care: Doctor	Births in five years preceding the survey	Region: ..Arusha	10	11.9	2			59.3188	61.675	70.5938	71.9721
Antenatal care	Antenatal care: Doctor	Births in three years preceding the survey	Region: ..Arusha	13	11.4	1.3
Antenatal care	Antenatal care: Other health professional	Births in five years preceding the survey	Region: ..Arusha	75.2	64.4	82.4	84.1
Antenatal care	Antenatal care: Other health professional	Births in three years preceding the survey	Region: ..Arusha	73.6	65.2	82.4	94.1
Assistance during delivery	Assistance during delivery: Doctor	Births in five years preceding the survey	Region: ..Arusha	11	8.9	5.3
Assistance during delivery	Assistance during delivery: Doctor	Births in three years preceding the survey	Region: ..Arusha	12.1	8.4	6
Assistance during delivery	Assistance during delivery: Other health professional	Births in five years preceding the survey	Region: ..Arusha	38.6	32.1	47.4	41.2
Assistance during delivery	Assistance during delivery: Other health professional	Births in three years preceding the survey	Region: ..Arusha	41.7	33.7	45.3	47.1
Treatment of diarrhea	Diarrhea treatment: No ORS, RHS or increased fluids	Births in five years preceding the survey	Region: ..Arusha	24.1	42.6	48.8	20.7
Treatment of diarrhea	Diarrhea treatment: No ORS, RHS or increased fluids	Births in three years preceding the survey	Region: ..Arusha	27	42.6	54.7	20.7
Need for family planning services among currently married women (Revised)	Need for family planning: % demand satisfied	Total	Region: ..Arusha	33.3	45.1	73.4	51.8
Place of delivery	Place of delivery: Health facility	Births in five years preceding the survey	Region: ..Arusha	48.9	41.3	50.8	46.2
Place of delivery	Place of delivery: Health facility	Births in three years preceding the survey	Region: ..Arusha	53.3	43.2	49	46.8
Prevalence and treatment of acute respiratory infection and of fever	Respiratory or fever infection: Percentage of children with ARI taken to a health facility	Births in five years preceding the survey	Region: ..Arusha	38.1	57.4	58.3	71.8767
Prevalence and treatment of acute respiratory infection and of fever	Respiratory or fever infection: Percentage of children with ARI taken to a health facility	Births in three years preceding the survey	Region: ..Arusha	50.6	59.5	53.3	68.5047
Vaccinations by background characteristics	Vaccinations: BCG	Total	Region: ..Arusha	93.4	91.5	88.2	100
Vaccinations by background characteristics	Vaccinations: DPT 3	Total	Region: ..Arusha	77	84.5	86.2	100
Vaccinations by background characteristics	Vaccinations: Measles	Total	Region: ..Arusha	70.9	81.7	82.1	91.4
Antenatal care	Antenatal care: Doctor	Births in five years preceding the survey	Region: ..Arusha/Manyara	10	11.9
Antenatal care	Antenatal care: Doctor	Births in three years preceding the survey	Region: ..Arusha/Manyara	13	11.4
Antenatal care	Antenatal care: Other health professional	Births in five years preceding the survey	Region: ..Arusha/Manyara	75.2	64.4
Antenatal care	Antenatal care: Other health professional	Births in three years preceding the survey	Region: ..Arusha/Manyara	73.6	65.2
Assistance during delivery	Assistance during delivery: Doctor	Births in five years preceding the survey	Region: ..Arusha/Manyara	11	8.9
Assistance during delivery	Assistance during delivery: Doctor	Births in three years preceding the survey	Region: ..Arusha/Manyara	12.1	8.4
Assistance during delivery	Assistance during delivery: Other health professional	Births in five years preceding the survey	Region: ..Arusha/Manyara	38.6	32.1
Assistance during delivery	Assistance during delivery: Other health professional	Births in three years preceding the survey	Region: ..Arusha/Manyara	41.7	33.7
Treatment of diarrhea	Diarrhea treatment: No ORS, RHS or increased fluids	Births in five years preceding the survey	Region: ..Arusha/Manyara	24.1	42.6
Treatment of diarrhea	Diarrhea treatment: No ORS, RHS or increased fluids	Births in three years preceding the survey	Region: ..Arusha/Manyara	27	42.6
Need for family planning services among currently married women (Revised)	Need for family planning: % demand satisfied	Total	Region: ..Arusha/Manyara	33.3	45.1
Place of delivery	Place of delivery: Health facility	Births in five years preceding the survey	Region: ..Arusha/Manyara	48.9	41.3
Place of delivery	Place of delivery: Health facility	Births in three years preceding the survey	Region: ..Arusha/Manyara	53.3	43.2
Prevalence and treatment of acute respiratory infection and of fever	Respiratory or fever infection: Percentage of children with ARI taken to a health facility	Births in five years preceding the survey	Region: ..Arusha/Manyara	38.1	57.4		32.5581
Prevalence and treatment of acute respiratory infection and of fever	Respiratory or fever infection: Percentage of children with ARI taken to a health facility	Births in three years preceding the survey	Region: ..Arusha/Manyara	50.6	59.5		32.5581
Vaccinations by background characteristics	Vaccinations: BCG	Total	Region: ..Arusha/Manyara	93.4	91.5
Vaccinations by background characteristics	Vaccinations: DPT 3	Total	Region: ..Arusha/Manyara	77	84.5
Vaccinations by background characteristics	Vaccinations: Measles	Total	Region: ..Arusha/Manyara	70.9	81.7
Antenatal care	Antenatal care: Doctor	Births in five years preceding the survey	Region: ..Dar es Salaam	42.6	22.2	6.4			69.1688	83.075	82.8625	81.5971
Antenatal care	Antenatal care: Doctor	Births in three years preceding the survey	Region: ..Dar es Salaam	39.8	20.8	7.3
Antenatal care	Antenatal care: Other health professional	Births in five years preceding the survey	Region: ..Dar es Salaam	54.6	76.2	93.6	90.6
Antenatal care	Antenatal care: Other health professional	Births in three years preceding the survey	Region: ..Dar es Salaam	57.2	78.1	92.7	100
Assistance during delivery	Assistance during delivery: Doctor	Births in five years preceding the survey	Region: ..Dar es Salaam	30.6	15	13.3
Assistance during delivery	Assistance during delivery: Doctor	Births in three years preceding the survey	Region: ..Dar es Salaam	27.1	13.3	14.9
Assistance during delivery	Assistance during delivery: Other health professional	Births in five years preceding the survey	Region: ..Dar es Salaam	55.3	72	77.3	74.8
Assistance during delivery	Assistance during delivery: Other health professional	Births in three years preceding the survey	Region: ..Dar es Salaam	57	72.8	78.4	91
Treatment of diarrhea	Diarrhea treatment: No ORS, RHS or increased fluids	Births in five years preceding the survey	Region: ..Dar es Salaam	34	22	10.6	41.7
Treatment of diarrhea	Diarrhea treatment: No ORS, RHS or increased fluids	Births in three years preceding the survey	Region: ..Dar es Salaam	41.1	21.1	18.2	46.8
Need for family planning services among currently married women (Revised)	Need for family planning: % demand satisfied	Total	Region: ..Dar es Salaam	32	64.5	72.3	79
Place of delivery	Place of delivery: Health facility	Births in five years preceding the survey	Region: ..Dar es Salaam	85.3	85.9	90.4	90.2
Place of delivery	Place of delivery: Health facility	Births in three years preceding the survey	Region: ..Dar es Salaam	82.9	86.4	93.9	89.3
Prevalence and treatment of acute respiratory infection and of fever	Respiratory or fever infection: Percentage of children with ARI taken to a health facility	Births in five years preceding the survey	Region: ..Dar es Salaam	62.6	84.3	58.3	71.8767
Prevalence and treatment of acute respiratory infection and of fever	Respiratory or fever infection: Percentage of children with ARI taken to a health facility	Births in three years preceding the survey	Region: ..Dar es Salaam	60.6	80	45.6	63.3116
Vaccinations by background characteristics	Vaccinations: BCG	Total	Region: ..Dar es Salaam	98.3	99	92.5	100
Vaccinations by background characteristics	Vaccinations: DPT 3	Total	Region: ..Dar es Salaam	85	91.3	89.6	100
Vaccinations by background characteristics	Vaccinations: Measles	Total	Region: ..Dar es Salaam	87	94.2	88.3	98.4
Antenatal care	Antenatal care: Doctor	Births in five years preceding the survey	Region: ..Dodoma	4.8	14.4	2.6			64.075	65.8125	68.45	67.4416
Antenatal care	Antenatal care: Doctor	Births in three years preceding the survey	Region: ..Dodoma	5	16.4	2.4
Antenatal care	Antenatal care: Other health professional	Births in five years preceding the survey	Region: ..Dodoma	87.2	78.3	95.1	90
Antenatal care	Antenatal care: Other health professional	Births in three years preceding the survey	Region: ..Dodoma	87.5	75.8	94.9	97.8
Assistance during delivery	Assistance during delivery: Doctor	Births in five years preceding the survey	Region: ..Dodoma	5.7	6.5	1.9
Assistance during delivery	Assistance during delivery: Doctor	Births in three years preceding the survey	Region: ..Dodoma	5	6.1	1.6
Assistance during delivery	Assistance during delivery: Other health professional	Births in five years preceding the survey	Region: ..Dodoma	53.7	31.8	36.8	36.2
Assistance during delivery	Assistance during delivery: Other health professional	Births in three years preceding the survey	Region: ..Dodoma	54.3	33.9	35.5	45.9
Treatment of diarrhea	Diarrhea treatment: No ORS, RHS or increased fluids	Births in five years preceding the survey	Region: ..Dodoma	44	20.6	30.1	43.2
Treatment of diarrhea	Diarrhea treatment: No ORS, RHS or increased fluids	Births in three years preceding the survey	Region: ..Dodoma	48.9	20.6	32.2	44.9
Need for family planning services among currently married women (Revised)	Need for family planning: % demand satisfied	Total	Region: ..Dodoma	24.7	28.7	43.7	47.5
Place of delivery	Place of delivery: Health facility	Births in five years preceding the survey	Region: ..Dodoma	59.1	41.5	36.5	45.1
Place of delivery	Place of delivery: Health facility	Births in three years preceding the survey	Region: ..Dodoma	59.2	41.8	34.7	45.3
Prevalence and treatment of acute respiratory infection and of fever	Respiratory or fever infection: Percentage of children with ARI taken to a health facility	Births in five years preceding the survey	Region: ..Dodoma	76.6	75	61.2	73.8326
Prevalence and treatment of acute respiratory infection and of fever	Respiratory or fever infection: Percentage of children with ARI taken to a health facility	Births in three years preceding the survey	Region: ..Dodoma	81.2	77.3	63.4	75.3163
Vaccinations by background characteristics	Vaccinations: BCG	Total	Region: ..Dodoma	96.3	95.7	95.6	100
Vaccinations by background characteristics	Vaccinations: DPT 3	Total	Region: ..Dodoma	85.6	91.3	98.2	95.3
Vaccinations by background characteristics	Vaccinations: Measles	Total	Region: ..Dodoma	90.9	89.1	93.4	84.8
Antenatal care	Antenatal care: Doctor	Births in five years preceding the survey	Region: ..Iringa	10	2	7.6			63.3688	68.35	77.2938	76.5174
Antenatal care	Antenatal care: Doctor	Births in three years preceding the survey	Region: ..Iringa	8.1	1.7	7.7
Antenatal care	Antenatal care: Other health professional	Births in five years preceding the survey	Region: ..Iringa	75.4	87.8	92.4	93
Antenatal care	Antenatal care: Other health professional	Births in three years preceding the survey	Region: ..Iringa	77.5	85.8	92.3	97.3
Assistance during delivery	Assistance during delivery: Doctor	Births in five years preceding the survey	Region: ..Iringa	4.6	5.4	9.3
Assistance during delivery	Assistance during delivery: Doctor	Births in three years preceding the survey	Region: ..Iringa	4.2	5.1	9.3
Assistance during delivery	Assistance during delivery: Other health professional	Births in five years preceding the survey	Region: ..Iringa	46.1	40.2	62.1	70.8
Assistance during delivery	Assistance during delivery: Other health professional	Births in three years preceding the survey	Region: ..Iringa	44	43.8	61.4	80.8
Treatment of diarrhea	Diarrhea treatment: No ORS, RHS or increased fluids	Births in five years preceding the survey	Region: ..Iringa	22.5	25.8	26	32.4
Treatment of diarrhea	Diarrhea treatment: No ORS, RHS or increased fluids	Births in three years preceding the survey	Region: ..Iringa	19.9	28.6	26.9	37.9
Need for family planning services among currently married women (Revised)	Need for family planning: % demand satisfied	Total	Region: ..Iringa	33.1	34.4	64.1	63.2
Place of delivery	Place of delivery: Health facility	Births in five years preceding the survey	Region: ..Iringa	53.9	46.6	71.8	80.4
Place of delivery	Place of delivery: Health facility	Births in three years preceding the survey	Region: ..Iringa	50.5	48.9	71.4	77.6
Prevalence and treatment of acute respiratory infection and of fever	Respiratory or fever infection: Percentage of children with ARI taken to a health facility	Births in five years preceding the survey	Region: ..Iringa	62.6	77.1	49.2	65.7395
Prevalence and treatment of acute respiratory infection and of fever	Respiratory or fever infection: Percentage of children with ARI taken to a health facility	Births in three years preceding the survey	Region: ..Iringa	64.3	77.8	55.1	69.7186
Vaccinations by background characteristics	Vaccinations: BCG	Total	Region: ..Iringa	95.3	100	97.8	97.3
Vaccinations by background characteristics	Vaccinations: DPT 3	Total	Region: ..Iringa	75	94.2	98.3	93.3
Vaccinations by background characteristics	Vaccinations: Measles	Total	Region: ..Iringa	83.8	94.2	96.7	93.3
Antenatal care	Antenatal care: Doctor	Births in five years preceding the survey	Region: ..Kagera	0.8	8.2	0			53.4437	62.45	70.3625	68.6395
Antenatal care	Antenatal care: Doctor	Births in three years preceding the survey	Region: ..Kagera	0.6	9.8	0
Antenatal care	Antenatal care: Other health professional	Births in five years preceding the survey	Region: ..Kagera	96.2	80.2	98.4	78.1
Antenatal care	Antenatal care: Other health professional	Births in three years preceding the survey	Region: ..Kagera	96.2	78	98.2	98.3
Assistance during delivery	Assistance during delivery: Doctor	Births in five years preceding the survey	Region: ..Kagera	2.1	3.7	2.2
Assistance during delivery	Assistance during delivery: Doctor	Births in three years preceding the survey	Region: ..Kagera	2.7	4.2	3.1
Assistance during delivery	Assistance during delivery: Other health professional	Births in five years preceding the survey	Region: ..Kagera	37.5	23.5	30.1	45.9
Assistance during delivery	Assistance during delivery: Other health professional	Births in three years preceding the survey	Region: ..Kagera	36.1	22.9	34.9	54.3
Treatment of diarrhea	Diarrhea treatment: No ORS, RHS or increased fluids	Births in five years preceding the survey	Region: ..Kagera	49.7	21.1	3.8	63.2
Treatment of diarrhea	Diarrhea treatment: No ORS, RHS or increased fluids	Births in three years preceding the survey	Region: ..Kagera	37.1	21.3	4	71.1
Need for family planning services among currently married women (Revised)	Need for family planning: % demand satisfied	Total	Region: ..Kagera	27.5	27.8	36.3	50.7
Place of delivery	Place of delivery: Health facility	Births in five years preceding the survey	Region: ..Kagera	39.7	29.6	32.3	53.8
Place of delivery	Place of delivery: Health facility	Births in three years preceding the survey	Region: ..Kagera	38.5	29	37.7	56.3
Prevalence and treatment of acute respiratory infection and of fever	Respiratory or fever infection: Percentage of children with ARI taken to a health facility	Births in five years preceding the survey	Region: ..Kagera	12.3	64.1	84.9	89.8163
Prevalence and treatment of acute respiratory infection and of fever	Respiratory or fever infection: Percentage of children with ARI taken to a health facility	Births in three years preceding the survey	Region: ..Kagera	12.3	66.7	84.9	89.8163
Vaccinations by background characteristics	Vaccinations: BCG	Total	Region: ..Kagera	96.7	95.4	95	97.1
Vaccinations by background characteristics	Vaccinations: DPT 3	Total	Region: ..Kagera	84.1	92.3	87.7	100
Vaccinations by background characteristics	Vaccinations: Measles	Total	Region: ..Kagera	81.8	90.8	86.6	97.1
Antenatal care	Antenatal care: Doctor	Births in five years preceding the survey	Region: ..Kigoma	2.7	4.2	1.2			61.1875	65.175	61.725	56.9218
Antenatal care	Antenatal care: Doctor	Births in three years preceding the survey	Region: ..Kigoma	3.8	5.1	1.3
Antenatal care	Antenatal care: Other health professional	Births in five years preceding the survey	Region: ..Kigoma	92.2	77.9	91.5	55.8
Antenatal care	Antenatal care: Other health professional	Births in three years preceding the survey	Region: ..Kigoma	92.2	77.9	90.5	97.2
Assistance during delivery	Assistance during delivery: Doctor	Births in five years preceding the survey	Region: ..Kigoma	2.4	3.6	1.7
Assistance during delivery	Assistance during delivery: Doctor	Births in three years preceding the survey	Region: ..Kigoma	3.9	3.4	1.7
Assistance during delivery	Assistance during delivery: Other health professional	Births in five years preceding the survey	Region: ..Kigoma	39.6	32.7	35	24.2
Assistance during delivery	Assistance during delivery: Other health professional	Births in three years preceding the survey	Region: ..Kigoma	40.2	31.5	36	33.5
Treatment of diarrhea	Diarrhea treatment: No ORS, RHS or increased fluids	Births in five years preceding the survey	Region: ..Kigoma	42.6	26.8	43.4	33.7
Treatment of diarrhea	Diarrhea treatment: No ORS, RHS or increased fluids	Births in three years preceding the survey	Region: ..Kigoma	43.2	27.1	40.5	32.4
Need for family planning services among currently married women (Revised)	Need for family planning: % demand satisfied	Total	Region: ..Kigoma	15.3	40.4	36.7	38.3
Place of delivery	Place of delivery: Health facility	Births in five years preceding the survey	Region: ..Kigoma	43.2	35.5	38.9	33.3
Place of delivery	Place of delivery: Health facility	Births in three years preceding the survey	Region: ..Kigoma	44.5	33.2	38.7	32.2
Prevalence and treatment of acute respiratory infection and of fever	Respiratory or fever infection: Percentage of children with ARI taken to a health facility	Births in five years preceding the survey	Region: ..Kigoma	79.1	60.6	45.1	62.9744
Prevalence and treatment of acute respiratory infection and of fever	Respiratory or fever infection: Percentage of children with ARI taken to a health facility	Births in three years preceding the survey	Region: ..Kigoma	94.1	61	46.2	63.7163
Vaccinations by background characteristics	Vaccinations: BCG	Total	Region: ..Kigoma	98	100	96.2	98.7
Vaccinations by background characteristics	Vaccinations: DPT 3	Total	Region: ..Kigoma	91.3	95.1	96.2	79
Vaccinations by background characteristics	Vaccinations: Measles	Total	Region: ..Kigoma	90.4	86.6	90	82.3
Antenatal care	Antenatal care: Doctor	Births in five years preceding the survey	Region: ..Kilimanjaro	7.5	6.4	2.3			79.575	81.4813	79.7125	82.073
Antenatal care	Antenatal care: Doctor	Births in three years preceding the survey	Region: ..Kilimanjaro	6.9	7.7	2.2
Antenatal care	Antenatal care: Other health professional	Births in five years preceding the survey	Region: ..Kilimanjaro	91.2	81.3	96.9	84.7
Antenatal care	Antenatal care: Other health professional	Births in three years preceding the survey	Region: ..Kilimanjaro	92.7	81.7	96.7	100
Assistance during delivery	Assistance during delivery: Doctor	Births in five years preceding the survey	Region: ..Kilimanjaro	10.8	11	8.4
Assistance during delivery	Assistance during delivery: Doctor	Births in three years preceding the survey	Region: ..Kilimanjaro	10.4	9.5	7.2
Assistance during delivery	Assistance during delivery: Other health professional	Births in five years preceding the survey	Region: ..Kilimanjaro	67.8	54.4	62.8	70.9
Assistance during delivery	Assistance during delivery: Other health professional	Births in three years preceding the survey	Region: ..Kilimanjaro	68.6	53.3	62.8	86.1
Treatment of diarrhea	Diarrhea treatment: No ORS, RHS or increased fluids	Births in five years preceding the survey	Region: ..Kilimanjaro	14.5	26.9	33.9	32.9
Treatment of diarrhea	Diarrhea treatment: No ORS, RHS or increased fluids	Births in three years preceding the survey	Region: ..Kilimanjaro	12.3	29.2	39.5	43
Need for family planning services among currently married women (Revised)	Need for family planning: % demand satisfied	Total	Region: ..Kilimanjaro	48.4	72.9	66.7	80.9
Place of delivery	Place of delivery: Health facility	Births in five years preceding the survey	Region: ..Kilimanjaro	77.1	64.3	70.2	86.7
Place of delivery	Place of delivery: Health facility	Births in three years preceding the survey	Region: ..Kilimanjaro	76.8	60.4	68.3	88.9
Prevalence and treatment of acute respiratory infection and of fever	Respiratory or fever infection: Percentage of children with ARI taken to a health facility	Births in five years preceding the survey	Region: ..Kilimanjaro	87.3	80.8	67.8	78.2837
Prevalence and treatment of acute respiratory infection and of fever	Respiratory or fever infection: Percentage of children with ARI taken to a health facility	Births in three years preceding the survey	Region: ..Kilimanjaro	89.2	75	68.8	78.9581
Vaccinations by background characteristics	Vaccinations: BCG	Total	Region: ..Kilimanjaro	100	100	100	96.9
Vaccinations by background characteristics	Vaccinations: DPT 3	Total	Region: ..Kilimanjaro	93.2	100	100	96.9
Vaccinations by background characteristics	Vaccinations: Measles	Total	Region: ..Kilimanjaro	93	98.1	100	96.9
Antenatal care	Antenatal care: Doctor	Births in five years preceding the survey	Region: ..Lindi	8.7	12.7	1.7			73.1438	71.5812	77.125	74.286
Antenatal care	Antenatal care: Doctor	Births in three years preceding the survey	Region: ..Lindi	8.5	14.6	2.4
Antenatal care	Antenatal care: Other health professional	Births in five years preceding the survey	Region: ..Lindi	86.5	84.1	96.4	98.8
Antenatal care	Antenatal care: Other health professional	Births in three years preceding the survey	Region: ..Lindi	85.2	82.5	95.8	99.6
Assistance during delivery	Assistance during delivery: Doctor	Births in five years preceding the survey	Region: ..Lindi	6.7	6.4	4.4
Assistance during delivery	Assistance during delivery: Doctor	Births in three years preceding the survey	Region: ..Lindi	6.7	5.1	5.1
Assistance during delivery	Assistance during delivery: Other health professional	Births in five years preceding the survey	Region: ..Lindi	59.4	47.3	41.9	50.7
Assistance during delivery	Assistance during delivery: Other health professional	Births in three years preceding the survey	Region: ..Lindi	55.4	46.7	43.5	52.1
Treatment of diarrhea	Diarrhea treatment: No ORS, RHS or increased fluids	Births in five years preceding the survey	Region: ..Lindi	8.8	25	13.6	42.2
Treatment of diarrhea	Diarrhea treatment: No ORS, RHS or increased fluids	Births in three years preceding the survey	Region: ..Lindi	11	23.8	13.7	37.8
Need for family planning services among currently married women (Revised)	Need for family planning: % demand satisfied	Total	Region: ..Lindi	28	43	61.1	63.6
Place of delivery	Place of delivery: Health facility	Births in five years preceding the survey	Region: ..Lindi	66.5	49.5	47.1	51.7
Place of delivery	Place of delivery: Health facility	Births in three years preceding the survey	Region: ..Lindi	62.7	48.2	48.6	56.3
Prevalence and treatment of acute respiratory infection and of fever	Respiratory or fever infection: Percentage of children with ARI taken to a health facility	Births in five years preceding the survey	Region: ..Lindi	94	72.4	81.3	87.3884
Prevalence and treatment of acute respiratory infection and of fever	Respiratory or fever infection: Percentage of children with ARI taken to a health facility	Births in three years preceding the survey	Region: ..Lindi	100	69.6	83.5	88.8721
Vaccinations by background characteristics	Vaccinations: BCG	Total	Region: ..Lindi	98.2	100	94.9	94.8
Vaccinations by background characteristics	Vaccinations: DPT 3	Total	Region: ..Lindi	89.2	92.5	92.1	83.3
Vaccinations by background characteristics	Vaccinations: Measles	Total	Region: ..Lindi	88.7	92.5	86.3	83.4
Antenatal care	Antenatal care: Doctor	Births in five years preceding the survey	Region: ..Manyara	10	11.9	0.4			59.3188	61.675	64.8625	67.4664
Antenatal care	Antenatal care: Doctor	Births in three years preceding the survey	Region: ..Manyara	13	11.4	0.5
Antenatal care	Antenatal care: Other health professional	Births in five years preceding the survey	Region: ..Manyara	75.2	64.4	88.2	84.9
Antenatal care	Antenatal care: Other health professional	Births in three years preceding the survey	Region: ..Manyara	73.6	65.2	90.1	96.2
Assistance during delivery	Assistance during delivery: Doctor	Births in five years preceding the survey	Region: ..Manyara	11	8.9	3.6
Assistance during delivery	Assistance during delivery: Doctor	Births in three years preceding the survey	Region: ..Manyara	12.1	8.4	4.8
Assistance during delivery	Assistance during delivery: Other health professional	Births in five years preceding the survey	Region: ..Manyara	38.6	32.1	32.5	37.3
Assistance during delivery	Assistance during delivery: Other health professional	Births in three years preceding the survey	Region: ..Manyara	41.7	33.7	33.2	38.5
Treatment of diarrhea	Diarrhea treatment: No ORS, RHS or increased fluids	Births in five years preceding the survey	Region: ..Manyara	24.1	42.6	43.9	19.7
Treatment of diarrhea	Diarrhea treatment: No ORS, RHS or increased fluids	Births in three years preceding the survey	Region: ..Manyara	27	42.6	48.1	19.5
Need for family planning services among currently married women (Revised)	Need for family planning: % demand satisfied	Total	Region: ..Manyara	33.3	45.1	48.6	43.8
Place of delivery	Place of delivery: Health facility	Births in five years preceding the survey	Region: ..Manyara	48.9	41.3	34.3	38
Place of delivery	Place of delivery: Health facility	Births in three years preceding the survey	Region: ..Manyara	53.3	43.2	35.3	41.3
Prevalence and treatment of acute respiratory infection and of fever	Respiratory or fever infection: Percentage of children with ARI taken to a health facility	Births in five years preceding the survey	Region: ..Manyara	38.1	57.4	58.9	72.2814
Prevalence and treatment of acute respiratory infection and of fever	Respiratory or fever infection: Percentage of children with ARI taken to a health facility	Births in three years preceding the survey	Region: ..Manyara	50.6	59.5	66.8	77.6093
Vaccinations by background characteristics	Vaccinations: BCG	Total	Region: ..Manyara	93.4	91.5	92.8	96.5
Vaccinations by background characteristics	Vaccinations: DPT 3	Total	Region: ..Manyara	77	84.5	94.3	88.6
Vaccinations by background characteristics	Vaccinations: Measles	Total	Region: ..Manyara	70.9	81.7	82.6	81
Antenatal care	Antenatal care: Doctor	Births in five years preceding the survey	Region: ..Mara	6.5	15.2	3.2			52.8312	56.4187	57.075	56.2712
Antenatal care	Antenatal care: Doctor	Births in three years preceding the survey	Region: ..Mara	6.3	16	3.7
Antenatal care	Antenatal care: Other health professional	Births in five years preceding the survey	Region: ..Mara	84.7	74.6	93	66.4
Antenatal care	Antenatal care: Other health professional	Births in three years preceding the survey	Region: ..Mara	84.1	72.9	92	88.2
Assistance during delivery	Assistance during delivery: Doctor	Births in five years preceding the survey	Region: ..Mara	3.6	5	1.6
Assistance during delivery	Assistance during delivery: Doctor	Births in three years preceding the survey	Region: ..Mara	4.3	6.4	2.2
Assistance during delivery	Assistance during delivery: Other health professional	Births in five years preceding the survey	Region: ..Mara	32.6	29.7	29.4	25.9
Assistance during delivery	Assistance during delivery: Other health professional	Births in three years preceding the survey	Region: ..Mara	31.1	30.3	28.4	30.4
Treatment of diarrhea	Diarrhea treatment: No ORS, RHS or increased fluids	Births in five years preceding the survey	Region: ..Mara	35.3	44.8	40.9	45.7
Treatment of diarrhea	Diarrhea treatment: No ORS, RHS or increased fluids	Births in three years preceding the survey	Region: ..Mara	33.4	38.5	40.2	38.9
Need for family planning services among currently married women (Revised)	Need for family planning: % demand satisfied	Total	Region: ..Mara	24.9	18.9	30.5	25.5
Place of delivery	Place of delivery: Health facility	Births in five years preceding the survey	Region: ..Mara	35.6	31.7	31.5	33.3
Place of delivery	Place of delivery: Health facility	Births in three years preceding the survey	Region: ..Mara	34.9	35.1	32.1	34.7
Prevalence and treatment of acute respiratory infection and of fever	Respiratory or fever infection: Percentage of children with ARI taken to a health facility	Births in five years preceding the survey	Region: ..Mara	47	63	57.4	71.2698
Prevalence and treatment of acute respiratory infection and of fever	Respiratory or fever infection: Percentage of children with ARI taken to a health facility	Births in three years preceding the survey	Region: ..Mara	50.9	65	49.9	66.2116
Vaccinations by background characteristics	Vaccinations: BCG	Total	Region: ..Mara	92	95	85.4	97
Vaccinations by background characteristics	Vaccinations: DPT 3	Total	Region: ..Mara	56.1	85	76.1	90
Vaccinations by background characteristics	Vaccinations: Measles	Total	Region: ..Mara	63.3	76.7	66.2	85.6
Antenatal care	Antenatal care: Doctor	Births in five years preceding the survey	Region: ..Mbeya	0.7	5.8	4.6			70.325	71.45	71.9688	73.2645
Antenatal care	Antenatal care: Doctor	Births in three years preceding the survey	Region: ..Mbeya	1.1	5.3	5.4
Antenatal care	Antenatal care: Other health professional	Births in five years preceding the survey	Region: ..Mbeya	85.7	90.9	80.2	88
Antenatal care	Antenatal care: Other health professional	Births in three years preceding the survey	Region: ..Mbeya	86	90	79.8	92.9
Assistance during delivery	Assistance during delivery: Doctor	Births in five years preceding the survey	Region: ..Mbeya	6	9.5	3.6
Assistance during delivery	Assistance during delivery: Doctor	Births in three years preceding the survey	Region: ..Mbeya	7.9	6	4
Assistance during delivery	Assistance during delivery: Other health professional	Births in five years preceding the survey	Region: ..Mbeya	48	36.9	36.1	40.5
Assistance during delivery	Assistance during delivery: Other health professional	Births in three years preceding the survey	Region: ..Mbeya	46.6	38	33	42.9
Treatment of diarrhea	Diarrhea treatment: No ORS, RHS or increased fluids	Births in five years preceding the survey	Region: ..Mbeya	18.9	29.3	27.8	37.6
Treatment of diarrhea	Diarrhea treatment: No ORS, RHS or increased fluids	Births in three years preceding the survey	Region: ..Mbeya	9.3	28.9	28.2	45.3
Need for family planning services among currently married women (Revised)	Need for family planning: % demand satisfied	Total	Region: ..Mbeya	33.4	54.9	77.7	76.4
Place of delivery	Place of delivery: Health facility	Births in five years preceding the survey	Region: ..Mbeya	54.3	46.9	41.1	43.1
Place of delivery	Place of delivery: Health facility	Births in three years preceding the survey	Region: ..Mbeya	53.3	43.3	39.2	45.4
Prevalence and treatment of acute respiratory infection and of fever	Respiratory or fever infection: Percentage of children with ARI taken to a health facility	Births in five years preceding the survey	Region: ..Mbeya	86.1	61.5	67.7	78.2163
Prevalence and treatment of acute respiratory infection and of fever	Respiratory or fever infection: Percentage of children with ARI taken to a health facility	Births in three years preceding the survey	Region: ..Mbeya	92	58.3	69.3	79.2953
Vaccinations by background characteristics	Vaccinations: BCG	Total	Region: ..Mbeya	100	97.9	80.7	88.5
Vaccinations by background characteristics	Vaccinations: DPT 3	Total	Region: ..Mbeya	92.4	93.8	80.6	78.3
Vaccinations by background characteristics	Vaccinations: Measles	Total	Region: ..Mbeya	91.6	87.5	70	83.3
Antenatal care	Antenatal care: Doctor	Births in five years preceding the survey	Region: ..Morogoro	10.6	4.3	1.4			64.0375	69.0812	76.3812	77.607
Antenatal care	Antenatal care: Doctor	Births in three years preceding the survey	Region: ..Morogoro	10.4	5.1	2
Antenatal care	Antenatal care: Other health professional	Births in five years preceding the survey	Region: ..Morogoro	75	85.8	92.7	92.6
Antenatal care	Antenatal care: Other health professional	Births in three years preceding the survey	Region: ..Morogoro	74.8	85.1	91.3	98.3
Assistance during delivery	Assistance during delivery: Doctor	Births in five years preceding the survey	Region: ..Morogoro	7.9	7	7.5
Assistance during delivery	Assistance during delivery: Doctor	Births in three years preceding the survey	Region: ..Morogoro	6.3	5.6	7.1
Assistance during delivery	Assistance during delivery: Other health professional	Births in five years preceding the survey	Region: ..Morogoro	44.2	45.4	38.1	56
Assistance during delivery	Assistance during delivery: Other health professional	Births in three years preceding the survey	Region: ..Morogoro	42.2	42.6	40.6	60.6
Treatment of diarrhea	Diarrhea treatment: No ORS, RHS or increased fluids	Births in five years preceding the survey	Region: ..Morogoro	18.8	21.2	9.9	22.1
Treatment of diarrhea	Diarrhea treatment: No ORS, RHS or increased fluids	Births in three years preceding the survey	Region: ..Morogoro	20.7	23.3	10.7	25.4
Need for family planning services among currently married women (Revised)	Need for family planning: % demand satisfied	Total	Region: ..Morogoro	22.1	44.4	67.5	67.8
Place of delivery	Place of delivery: Health facility	Births in five years preceding the survey	Region: ..Morogoro	53.5	54	46	58
Place of delivery	Place of delivery: Health facility	Births in three years preceding the survey	Region: ..Morogoro	49.9	49.7	48.2	55
Prevalence and treatment of acute respiratory infection and of fever	Respiratory or fever infection: Percentage of children with ARI taken to a health facility	Births in five years preceding the survey	Region: ..Morogoro	76.9	72.1	51.3	67.1558
Prevalence and treatment of acute respiratory infection and of fever	Respiratory or fever infection: Percentage of children with ARI taken to a health facility	Births in three years preceding the survey	Region: ..Morogoro	78	71.9	55.8	70.1907
Vaccinations by background characteristics	Vaccinations: BCG	Total	Region: ..Morogoro	92	94.6	96.5	100
Vaccinations by background characteristics	Vaccinations: DPT 3	Total	Region: ..Morogoro	84.1	82.1	100	95.4
Vaccinations by background characteristics	Vaccinations: Measles	Total	Region: ..Morogoro	84.4	82.1	93.4	92.4
Antenatal care	Antenatal care: Doctor	Births in five years preceding the survey	Region: ..Mtwara	1.9	3.8	0.5			61.8937	70.4625	73.5312	78.2517
Antenatal care	Antenatal care: Doctor	Births in three years preceding the survey	Region: ..Mtwara	2.4	3.1	0
Antenatal care	Antenatal care: Other health professional	Births in five years preceding the survey	Region: ..Mtwara	97.7	95.2	99.5	98.3
Antenatal care	Antenatal care: Other health professional	Births in three years preceding the survey	Region: ..Mtwara	97.6	96.4	100	99
Assistance during delivery	Assistance during delivery: Doctor	Births in five years preceding the survey	Region: ..Mtwara	4.8	4.8	1.6
Assistance during delivery	Assistance during delivery: Doctor	Births in three years preceding the survey	Region: ..Mtwara	3.1	5.2	2.7
Assistance during delivery	Assistance during delivery: Other health professional	Births in five years preceding the survey	Region: ..Mtwara	42.3	46.4	36	55.7
Assistance during delivery	Assistance during delivery: Other health professional	Births in three years preceding the survey	Region: ..Mtwara	37.7	46.4	34.8	59.5
Treatment of diarrhea	Diarrhea treatment: No ORS, RHS or increased fluids	Births in five years preceding the survey	Region: ..Mtwara	34.6	14.3	32.6	36.4
Treatment of diarrhea	Diarrhea treatment: No ORS, RHS or increased fluids	Births in three years preceding the survey	Region: ..Mtwara	29.7	16.7	34.5	35.1
Need for family planning services among currently married women (Revised)	Need for family planning: % demand satisfied	Total	Region: ..Mtwara	8.9	37.9	52.2	60.9
Place of delivery	Place of delivery: Health facility	Births in five years preceding the survey	Region: ..Mtwara	46.3	51.5	37.2	58.6
Place of delivery	Place of delivery: Health facility	Births in three years preceding the survey	Region: ..Mtwara	39.4	51.6	37.4	63.8
Prevalence and treatment of acute respiratory infection and of fever	Respiratory or fever infection: Percentage of children with ARI taken to a health facility	Births in five years preceding the survey	Region: ..Mtwara	78.3	71	84.6	89.614
Prevalence and treatment of acute respiratory infection and of fever	Respiratory or fever infection: Percentage of children with ARI taken to a health facility	Births in three years preceding the survey	Region: ..Mtwara	88.8	78.3	84.5	89.5465
Vaccinations by background characteristics	Vaccinations: BCG	Total	Region: ..Mtwara	98	100	96.1	100
Vaccinations by background characteristics	Vaccinations: DPT 3	Total	Region: ..Mtwara	93.9	92	100	100
Vaccinations by background characteristics	Vaccinations: Measles	Total	Region: ..Mtwara	88.1	78	92.4	94
Antenatal care	Antenatal care: Doctor	Births in five years preceding the survey	Region: ..Mwanza	2.3	2.9	1.6			55.3312	58.5188	67.7438	62.5897
Antenatal care	Antenatal care: Doctor	Births in three years preceding the survey	Region: ..Mwanza	2.1	3.7	1.6
Antenatal care	Antenatal care: Other health professional	Births in five years preceding the survey	Region: ..Mwanza	90.6	86.6	93	85.9
Antenatal care	Antenatal care: Other health professional	Births in three years preceding the survey	Region: ..Mwanza	91.5	84.1	92.9	85.9
Assistance during delivery	Assistance during delivery: Doctor	Births in five years preceding the survey	Region: ..Mwanza	2.4	4.8	4.1
Assistance during delivery	Assistance during delivery: Doctor	Births in three years preceding the survey	Region: ..Mwanza	1.7	4.8	4.1
Assistance during delivery	Assistance during delivery: Other health professional	Births in five years preceding the survey	Region: ..Mwanza	41	33.8	42.8	44.1
Assistance during delivery	Assistance during delivery: Other health professional	Births in three years preceding the survey	Region: ..Mwanza	40.7	32.8	41.7	44.1
Treatment of diarrhea	Diarrhea treatment: No ORS, RHS or increased fluids	Births in five years preceding the survey	Region: ..Mwanza	40.6	27.3	7.8	39.5
Treatment of diarrhea	Diarrhea treatment: No ORS, RHS or increased fluids	Births in three years preceding the survey	Region: ..Mwanza	30.3	11.8	6.6	42.2
Need for family planning services among currently married women (Revised)	Need for family planning: % demand satisfied	Total	Region: ..Mwanza	15.4	17.1	27.9	28.6
Place of delivery	Place of delivery: Health facility	Births in five years preceding the survey	Region: ..Mwanza	43.5	37.6	47.3	45.9
Place of delivery	Place of delivery: Health facility	Births in three years preceding the survey	Region: ..Mwanza	43.1	36.5	46.4	43.2
Prevalence and treatment of acute respiratory infection and of fever	Respiratory or fever infection: Percentage of children with ARI taken to a health facility	Births in five years preceding the survey	Region: ..Mwanza	63	78.6	61.4	73.9674
Prevalence and treatment of acute respiratory infection and of fever	Respiratory or fever infection: Percentage of children with ARI taken to a health facility	Births in three years preceding the survey	Region: ..Mwanza	69.2	75	100	100
Vaccinations by background characteristics	Vaccinations: BCG	Total	Region: ..Mwanza	91	92.3	97.2	95.8
Vaccinations by background characteristics	Vaccinations: DPT 3	Total	Region: ..Mwanza	71.2	73.8	96.7	87.8
Vaccinations by background characteristics	Vaccinations: Measles	Total	Region: ..Mwanza	72.9	69.2	91.5	86.7
Antenatal care	Antenatal care: Doctor	Births in five years preceding the survey	Region: ..Pwani	25.3	13.2	0			64.3812	79.5438	74.9875	84.2247
Antenatal care	Antenatal care: Doctor	Births in three years preceding the survey	Region: ..Pwani	24.6	14.4	0
Antenatal care	Antenatal care: Other health professional	Births in five years preceding the survey	Region: ..Pwani	65.9	84.1	98	97.1
Antenatal care	Antenatal care: Other health professional	Births in three years preceding the survey	Region: ..Pwani	63.8	83.8	98.8	99.5
Assistance during delivery	Assistance during delivery: Doctor	Births in five years preceding the survey	Region: ..Pwani	15.4	6.6	1.2
Assistance during delivery	Assistance during delivery: Doctor	Births in three years preceding the survey	Region: ..Pwani	16.2	7.2	0.7
Assistance during delivery	Assistance during delivery: Other health professional	Births in five years preceding the survey	Region: ..Pwani	38.9	48.9	43.8	66.8
Assistance during delivery	Assistance during delivery: Other health professional	Births in three years preceding the survey	Region: ..Pwani	37.7	49.5	45.3	74
Treatment of diarrhea	Diarrhea treatment: No ORS, RHS or increased fluids	Births in five years preceding the survey	Region: ..Pwani	20.5	12.5	7.8	12.7
Treatment of diarrhea	Diarrhea treatment: No ORS, RHS or increased fluids	Births in three years preceding the survey	Region: ..Pwani	21	14.3	8.6	14.5
Need for family planning services among currently married women (Revised)	Need for family planning: % demand satisfied	Total	Region: ..Pwani	34.4	62.6	47.4	68.6
Place of delivery	Place of delivery: Health facility	Births in five years preceding the survey	Region: ..Pwani	49.7	51.1	43	73.1
Place of delivery	Place of delivery: Health facility	Births in three years preceding the survey	Region: ..Pwani	50.5	51.4	43.6	74.7
Prevalence and treatment of acute respiratory infection and of fever	Respiratory or fever infection: Percentage of children with ARI taken to a health facility	Births in five years preceding the survey	Region: ..Pwani	58	87.5	86.8	91.0977
Prevalence and treatment of acute respiratory infection and of fever	Respiratory or fever infection: Percentage of children with ARI taken to a health facility	Births in three years preceding the survey	Region: ..Pwani	59.3	85.7	89.7	93.0535
Vaccinations by background characteristics	Vaccinations: BCG	Total	Region: ..Pwani	96.8	100	100	100
Vaccinations by background characteristics	Vaccinations: DPT 3	Total	Region: ..Pwani	76.2	90	94.5	98.2
Vaccinations by background characteristics	Vaccinations: Measles	Total	Region: ..Pwani	77.3	86.7	77.2	92.2
Antenatal care	Antenatal care: Doctor	Births in five years preceding the survey	Region: ..Rukwa	3	2.8	1.1			52.9688	63.1562	60.775	66.7737
Antenatal care	Antenatal care: Doctor	Births in three years preceding the survey	Region: ..Rukwa	3.6	3.3	1
Antenatal care	Antenatal care: Other health professional	Births in five years preceding the survey	Region: ..Rukwa	81.5	88.7	88.2	79.2
Antenatal care	Antenatal care: Other health professional	Births in three years preceding the survey	Region: ..Rukwa	82.1	88.8	88.7	97.5
Assistance during delivery	Assistance during delivery: Doctor	Births in five years preceding the survey	Region: ..Rukwa	2.8	1.4	0.5
Assistance during delivery	Assistance during delivery: Doctor	Births in three years preceding the survey	Region: ..Rukwa	3.6	0.9	0.8
Assistance during delivery	Assistance during delivery: Other health professional	Births in five years preceding the survey	Region: ..Rukwa	39.6	46.2	34.8	25
Assistance during delivery	Assistance during delivery: Other health professional	Births in three years preceding the survey	Region: ..Rukwa	38.1	41.6	31.8	29.5
Treatment of diarrhea	Diarrhea treatment: No ORS, RHS or increased fluids	Births in five years preceding the survey	Region: ..Rukwa	42.4	38.8	36.1	24.6
Treatment of diarrhea	Diarrhea treatment: No ORS, RHS or increased fluids	Births in three years preceding the survey	Region: ..Rukwa	46.3	39.7	38.1	18.7
Need for family planning services among currently married women (Revised)	Need for family planning: % demand satisfied	Total	Region: ..Rukwa	15.7	35.2	48.9	65.8
Place of delivery	Place of delivery: Health facility	Births in five years preceding the survey	Region: ..Rukwa	45.6	45.6	37.5	29.5
Place of delivery	Place of delivery: Health facility	Births in three years preceding the survey	Region: ..Rukwa	44.5	39.7	35.1	30.4
Prevalence and treatment of acute respiratory infection and of fever	Respiratory or fever infection: Percentage of children with ARI taken to a health facility	Births in five years preceding the survey	Region: ..Rukwa	39.4	69.8	36.3	57.0395
Prevalence and treatment of acute respiratory infection and of fever	Respiratory or fever infection: Percentage of children with ARI taken to a health facility	Births in three years preceding the survey	Region: ..Rukwa	48	71.9	38.8	58.7256
Vaccinations by background characteristics	Vaccinations: BCG	Total	Region: ..Rukwa	98.7	94.1	88.6	97.9
Vaccinations by background characteristics	Vaccinations: DPT 3	Total	Region: ..Rukwa	80.7	82.4	80	78.5
Vaccinations by background characteristics	Vaccinations: Measles	Total	Region: ..Rukwa	76.8	70.6	78.6	77
Antenatal care	Antenatal care: Doctor	Births in five years preceding the survey	Region: ..Ruvuma	2	1	3			70.2312	76.8812	80.375	79.342
Antenatal care	Antenatal care: Doctor	Births in three years preceding the survey	Region: ..Ruvuma	2.8	1.4	3.4
Antenatal care	Antenatal care: Other health professional	Births in five years preceding the survey	Region: ..Ruvuma	97.8	93.5	97	99
Antenatal care	Antenatal care: Other health professional	Births in three years preceding the survey	Region: ..Ruvuma	97.2	92.3	96.6	99.5
Assistance during delivery	Assistance during delivery: Doctor	Births in five years preceding the survey	Region: ..Ruvuma	6.5	5.5	11
Assistance during delivery	Assistance during delivery: Doctor	Births in three years preceding the survey	Region: ..Ruvuma	7	5	11.6
Assistance during delivery	Assistance during delivery: Other health professional	Births in five years preceding the survey	Region: ..Ruvuma	75.8	72.8	68.4	75.7
Assistance during delivery	Assistance during delivery: Other health professional	Births in three years preceding the survey	Region: ..Ruvuma	75.6	75.1	67.3	83
Treatment of diarrhea	Diarrhea treatment: No ORS, RHS or increased fluids	Births in five years preceding the survey	Region: ..Ruvuma	19.7	23.1	22.1	38.4
Treatment of diarrhea	Diarrhea treatment: No ORS, RHS or increased fluids	Births in three years preceding the survey	Region: ..Ruvuma	22	21.7	16.8	37.2
Need for family planning services among currently married women (Revised)	Need for family planning: % demand satisfied	Total	Region: ..Ruvuma	20.4	46.1	68.9	68.5
Place of delivery	Place of delivery: Health facility	Births in five years preceding the survey	Region: ..Ruvuma	81.8	79.8	79.6	85.9
Place of delivery	Place of delivery: Health facility	Births in three years preceding the survey	Region: ..Ruvuma	81.7	81	79	82.9
Prevalence and treatment of acute respiratory infection and of fever	Respiratory or fever infection: Percentage of children with ARI taken to a health facility	Births in five years preceding the survey	Region: ..Ruvuma	73.7	88.5	55.2	69.786
Prevalence and treatment of acute respiratory infection and of fever	Respiratory or fever infection: Percentage of children with ARI taken to a health facility	Births in three years preceding the survey	Region: ..Ruvuma	72.2	88.9	59.2	72.4837
Vaccinations by background characteristics	Vaccinations: BCG	Total	Region: ..Ruvuma	98.2	98.4	100	100
Vaccinations by background characteristics	Vaccinations: DPT 3	Total	Region: ..Ruvuma	90.5	90.3	95.4	96
Vaccinations by background characteristics	Vaccinations: Measles	Total	Region: ..Ruvuma	90.7	90.3	94.6	91.3
Antenatal care	Antenatal care: Doctor	Births in five years preceding the survey	Region: ..Shinyanga	0.2	1.2	0			50.375	54.9375	53.6188	62.176
Antenatal care	Antenatal care: Doctor	Births in three years preceding the survey	Region: ..Shinyanga	0	0.5	0
Antenatal care	Antenatal care: Other health professional	Births in five years preceding the survey	Region: ..Shinyanga	84.8	84.4	87.8	92.4
Antenatal care	Antenatal care: Other health professional	Births in three years preceding the survey	Region: ..Shinyanga	84.2	84.1	86.3	95.8
Assistance during delivery	Assistance during delivery: Doctor	Births in five years preceding the survey	Region: ..Shinyanga	2	1.2	1.1
Assistance during delivery	Assistance during delivery: Doctor	Births in three years preceding the survey	Region: ..Shinyanga	2.7	1	1.2
Assistance during delivery	Assistance during delivery: Other health professional	Births in five years preceding the survey	Region: ..Shinyanga	43.1	41.5	36.4	31.9
Assistance during delivery	Assistance during delivery: Other health professional	Births in three years preceding the survey	Region: ..Shinyanga	41.1	38.6	37.4	34.7
Treatment of diarrhea	Diarrhea treatment: No ORS, RHS or increased fluids	Births in five years preceding the survey	Region: ..Shinyanga	39.2	26.1	41.3	33.9
Treatment of diarrhea	Diarrhea treatment: No ORS, RHS or increased fluids	Births in three years preceding the survey	Region: ..Shinyanga	41	28.6	39.8	37.9
Need for family planning services among currently married women (Revised)	Need for family planning: % demand satisfied	Total	Region: ..Shinyanga	16.8	17.3	25.3	40.3
Place of delivery	Place of delivery: Health facility	Births in five years preceding the survey	Region: ..Shinyanga	47.9	38.9	44.7	33.1
Place of delivery	Place of delivery: Health facility	Births in three years preceding the survey	Region: ..Shinyanga	46.1	36.7	47.5	34.7
Prevalence and treatment of acute respiratory infection and of fever	Respiratory or fever infection: Percentage of children with ARI taken to a health facility	Births in five years preceding the survey	Region: ..Shinyanga	47.4	63.6	47.3	64.4581
Prevalence and treatment of acute respiratory infection and of fever	Respiratory or fever infection: Percentage of children with ARI taken to a health facility	Births in three years preceding the survey	Region: ..Shinyanga	50.8	57.1	53.9	68.9093
Vaccinations by background characteristics	Vaccinations: BCG	Total	Region: ..Shinyanga	89.3	93.6	87.6	95.1
Vaccinations by background characteristics	Vaccinations: DPT 3	Total	Region: ..Shinyanga	53.6	64.1	72.4	79.4
Vaccinations by background characteristics	Vaccinations: Measles	Total	Region: ..Shinyanga	65.7	56.4	61.7	70
Antenatal care	Antenatal care: Doctor	Births in five years preceding the survey	Region: ..Singida	6.3	7.5	1.7			65.65	68.5187	64.2188	68.8725
Antenatal care	Antenatal care: Doctor	Births in three years preceding the survey	Region: ..Singida	5.5	8.3	1.6
Antenatal care	Antenatal care: Other health professional	Births in five years preceding the survey	Region: ..Singida	80	90	96.8	93.1
Antenatal care	Antenatal care: Other health professional	Births in three years preceding the survey	Region: ..Singida	80.5	89.1	97.6	97.5
Assistance during delivery	Assistance during delivery: Doctor	Births in five years preceding the survey	Region: ..Singida	2.8	7.5	4.4
Assistance during delivery	Assistance during delivery: Doctor	Births in three years preceding the survey	Region: ..Singida	2.8	7.4	5.1
Assistance during delivery	Assistance during delivery: Other health professional	Births in five years preceding the survey	Region: ..Singida	51	40.1	38.3	44.2
Assistance during delivery	Assistance during delivery: Other health professional	Births in three years preceding the survey	Region: ..Singida	48.6	38.4	38.8	48.5
Treatment of diarrhea	Diarrhea treatment: No ORS, RHS or increased fluids	Births in five years preceding the survey	Region: ..Singida	28.5	10	28.1	25.5
Treatment of diarrhea	Diarrhea treatment: No ORS, RHS or increased fluids	Births in three years preceding the survey	Region: ..Singida	28.3	10.2	30.9	23.3
Need for family planning services among currently married women (Revised)	Need for family planning: % demand satisfied	Total	Region: ..Singida	33	36.6	41.2	42.4
Place of delivery	Place of delivery: Health facility	Births in five years preceding the survey	Region: ..Singida	54.3	47.1	40.1	47.7
Place of delivery	Place of delivery: Health facility	Births in three years preceding the survey	Region: ..Singida	51.5	45.9	40.9	48
Prevalence and treatment of acute respiratory infection and of fever	Respiratory or fever infection: Percentage of children with ARI taken to a health facility	Births in five years preceding the survey	Region: ..Singida	79.2	89.1	48	64.9302
Prevalence and treatment of acute respiratory infection and of fever	Respiratory or fever infection: Percentage of children with ARI taken to a health facility	Births in three years preceding the survey	Region: ..Singida	76.3	88.9	43.3	61.7605
Vaccinations by background characteristics	Vaccinations: BCG	Total	Region: ..Singida	96.7	90.6	92.9	96.1
Vaccinations by background characteristics	Vaccinations: DPT 3	Total	Region: ..Singida	79.3	70.3	84.6	94.8
Vaccinations by background characteristics	Vaccinations: Measles	Total	Region: ..Singida	81.5	70.3	78.4	93.2
Antenatal care	Antenatal care: Doctor	Births in five years preceding the survey	Region: ..Tabora	1.3	0.7	1			65.8875	72.2375	55.1375	62.6126
Antenatal care	Antenatal care: Doctor	Births in three years preceding the survey	Region: ..Tabora	1	1	0.4
Antenatal care	Antenatal care: Other health professional	Births in five years preceding the survey	Region: ..Tabora	97.4	82.7	91.7	90.7
Antenatal care	Antenatal care: Other health professional	Births in three years preceding the survey	Region: ..Tabora	98	80.8	91.2	92.9
Assistance during delivery	Assistance during delivery: Doctor	Births in five years preceding the survey	Region: ..Tabora	3.3	2.7	2
Assistance during delivery	Assistance during delivery: Doctor	Births in three years preceding the survey	Region: ..Tabora	3	2.9	1.8
Assistance during delivery	Assistance during delivery: Other health professional	Births in five years preceding the survey	Region: ..Tabora	64.6	61.3	50.3	42.3
Assistance during delivery	Assistance during delivery: Other health professional	Births in three years preceding the survey	Region: ..Tabora	64.7	53.8	49.7	46.4
Treatment of diarrhea	Diarrhea treatment: No ORS, RHS or increased fluids	Births in five years preceding the survey	Region: ..Tabora	35.9	20	35.7	32.4
Treatment of diarrhea	Diarrhea treatment: No ORS, RHS or increased fluids	Births in three years preceding the survey	Region: ..Tabora	26	25	36.9	30.9
Need for family planning services among currently married women (Revised)	Need for family planning: % demand satisfied	Total	Region: ..Tabora	27.4	50	29.3	55.2
Place of delivery	Place of delivery: Health facility	Births in five years preceding the survey	Region: ..Tabora	66.9	63.3	53.7	45.7
Place of delivery	Place of delivery: Health facility	Births in three years preceding the survey	Region: ..Tabora	67.8	56.7	51.7	45.7
Prevalence and treatment of acute respiratory infection and of fever	Respiratory or fever infection: Percentage of children with ARI taken to a health facility	Births in five years preceding the survey	Region: ..Tabora	65.1	66.7	50.7	66.7512
Prevalence and treatment of acute respiratory infection and of fever	Respiratory or fever infection: Percentage of children with ARI taken to a health facility	Births in three years preceding the survey	Region: ..Tabora	72.8	75	47.5	64.593
Vaccinations by background characteristics	Vaccinations: BCG	Total	Region: ..Tabora	100	100	81.1	72.5
Vaccinations by background characteristics	Vaccinations: DPT 3	Total	Region: ..Tabora	86.6	94.1	58.7	61.4
Vaccinations by background characteristics	Vaccinations: Measles	Total	Region: ..Tabora	79.8	79.4	46.5	51
Antenatal care	Antenatal care: Doctor	Births in five years preceding the survey	Region: ..Tanga	2.2	2.2	1.6			64.1437	66.5187	73.3625	78.9071
Antenatal care	Antenatal care: Doctor	Births in three years preceding the survey	Region: ..Tanga	2.3	3.1	1.5
Antenatal care	Antenatal care: Other health professional	Births in five years preceding the survey	Region: ..Tanga	97.3	77.3	96.1	79.8
Antenatal care	Antenatal care: Other health professional	Births in three years preceding the survey	Region: ..Tanga	97.3	76	95.4	98.3
Assistance during delivery	Assistance during delivery: Doctor	Births in five years preceding the survey	Region: ..Tanga	3	1.9	3.9
Assistance during delivery	Assistance during delivery: Doctor	Births in three years preceding the survey	Region: ..Tanga	3.5	1.6	3.7
Assistance during delivery	Assistance during delivery: Other health professional	Births in five years preceding the survey	Region: ..Tanga	52.5	37.1	38.4	36
Assistance during delivery	Assistance during delivery: Other health professional	Births in three years preceding the survey	Region: ..Tanga	50.7	35.4	40.6	44.5
Treatment of diarrhea	Diarrhea treatment: No ORS, RHS or increased fluids	Births in five years preceding the survey	Region: ..Tanga	17	27	27.5	13.6
Treatment of diarrhea	Diarrhea treatment: No ORS, RHS or increased fluids	Births in three years preceding the survey	Region: ..Tanga	17.1	30	31.1	15.9
Need for family planning services among currently married women (Revised)	Need for family planning: % demand satisfied	Total	Region: ..Tanga	32.8	49.2	65.8	82.6
Place of delivery	Place of delivery: Health facility	Births in five years preceding the survey	Region: ..Tanga	54.3	45	41.1	41.3
Place of delivery	Place of delivery: Health facility	Births in three years preceding the survey	Region: ..Tanga	53.5	42.2	43	39.7
Prevalence and treatment of acute respiratory infection and of fever	Respiratory or fever infection: Percentage of children with ARI taken to a health facility	Births in five years preceding the survey	Region: ..Tanga	47.1	64.9	83.7	89.007
Prevalence and treatment of acute respiratory infection and of fever	Respiratory or fever infection: Percentage of children with ARI taken to a health facility	Births in three years preceding the survey	Region: ..Tanga	45.6	67.7	87.3	91.4349
Vaccinations by background characteristics	Vaccinations: BCG	Total	Region: ..Tanga	92.9	98.1	84.5	93.5
Vaccinations by background characteristics	Vaccinations: DPT 3	Total	Region: ..Tanga	76.7	86.8	74.8	85.7
Vaccinations by background characteristics	Vaccinations: Measles	Total	Region: ..Tanga	78.6	83	84.1	84.8
Antenatal care	Antenatal care: Doctor	Births in five years preceding the survey	Region: Central	5.3	11.3	2.3	1.4		64.65	67.25	66.7125	68.5432
Antenatal care	Antenatal care: Doctor	Births in three years preceding the survey	Region: Central	5.2	12.6	2.1	0.8
Antenatal care	Antenatal care: Other health professional	Births in five years preceding the survey	Region: Central	84.8	83.6	95.8	91.2
Antenatal care	Antenatal care: Other health professional	Births in three years preceding the survey	Region: Central	85.3	82	96	90.6
Assistance during delivery	Assistance during delivery: Doctor	Births in five years preceding the survey	Region: Central	4.7	7	3	4.1
Assistance during delivery	Assistance during delivery: Doctor	Births in three years preceding the survey	Region: Central	4.3	6.7	3	4.1
Assistance during delivery	Assistance during delivery: Other health professional	Births in five years preceding the survey	Region: Central	52.8	35.5	37.4	39.3
Assistance during delivery	Assistance during delivery: Other health professional	Births in three years preceding the survey	Region: Central	52.5	36	36.8	38.6
Treatment of diarrhea	Diarrhea treatment: No ORS, RHS or increased fluids	Births in five years preceding the survey	Region: Central	37.9	15	29.3	37.5
Treatment of diarrhea	Diarrhea treatment: No ORS, RHS or increased fluids	Births in three years preceding the survey	Region: Central	40.9	15.6	31.7	37.3
Need for family planning services among currently married women (Revised)	Need for family planning: % demand satisfied	Total	Region: Central	27.3	32.3	42.9	45.4
Place of delivery	Place of delivery: Health facility	Births in five years preceding the survey	Region: Central	57.5	44	38	46.1
Place of delivery	Place of delivery: Health facility	Births in three years preceding the survey	Region: Central	56.7	43.7	37.2	46.4
Prevalence and treatment of acute respiratory infection and of fever	Respiratory or fever infection: Percentage of children with ARI taken to a health facility	Births in five years preceding the survey	Region: Central	77.3	82.8	56.4	70.5953
Prevalence and treatment of acute respiratory infection and of fever	Respiratory or fever infection: Percentage of children with ARI taken to a health facility	Births in three years preceding the survey	Region: Central	80	83.9	57	71
Vaccinations by background characteristics	Vaccinations: BCG	Total	Region: Central	96.4	93.3	94.4	98.3
Vaccinations by background characteristics	Vaccinations: DPT 3	Total	Region: Central	83.5	81.4	91.9	95.1
Vaccinations by background characteristics	Vaccinations: Measles	Total	Region: Central	87.8	80.3	86.4	88.4
Antenatal care	Antenatal care: Doctor	Births in five years preceding the survey	Region: Eastern	24.9	13.8	3.5	5.9		66.5062	77.4062	79.5563	82.6436
Antenatal care	Antenatal care: Doctor	Births in three years preceding the survey	Region: Eastern	23.7	13.5	4.1	5
Antenatal care	Antenatal care: Other health professional	Births in five years preceding the survey	Region: Eastern	65.9	81.1	94.1	92.6
Antenatal care	Antenatal care: Other health professional	Births in three years preceding the survey	Region: Eastern	66.5	81.7	93.5	93.3
Assistance during delivery	Assistance during delivery: Doctor	Births in five years preceding the survey	Region: Eastern	17.7	10.7	8.8	9.7
Assistance during delivery	Assistance during delivery: Doctor	Births in three years preceding the survey	Region: Eastern	15.7	9.4	9.3	9.9
Assistance during delivery	Assistance during delivery: Other health professional	Births in five years preceding the survey	Region: Eastern	47.9	58.2	56.6	66.1
Assistance during delivery	Assistance during delivery: Other health professional	Births in three years preceding the survey	Region: Eastern	47.5	57.4	58.7	65.3
Treatment of diarrhea	Diarrhea treatment: No ORS, RHS or increased fluids	Births in five years preceding the survey	Region: Eastern	23	21	9.8	30.6
Treatment of diarrhea	Diarrhea treatment: No ORS, RHS or increased fluids	Births in three years preceding the survey	Region: Eastern	25.6	21.7	12.2	35.1
Need for family planning services among currently married women (Revised)	Need for family planning: % demand satisfied	Total	Region: Eastern	28	58.5	67.4	73.3
Place of delivery	Place of delivery: Health facility	Births in five years preceding the survey	Region: Eastern	65.5	68.5	65	74.7
Place of delivery	Place of delivery: Health facility	Births in three years preceding the survey	Region: Eastern	62.9	66.9	68	74.2
Prevalence and treatment of acute respiratory infection and of fever	Respiratory or fever infection: Percentage of children with ARI taken to a health facility	Births in five years preceding the survey	Region: Eastern	69.7	78.4	63.3	75.2488
Prevalence and treatment of acute respiratory infection and of fever	Respiratory or fever infection: Percentage of children with ARI taken to a health facility	Births in three years preceding the survey	Region: Eastern	70.3	76.4	58.2	71.8093
Vaccinations by background characteristics	Vaccinations: BCG	Total	Region: Eastern	94.5	97.5	95.1	100
Vaccinations by background characteristics	Vaccinations: DPT 3	Total	Region: Eastern	83.5	87.8	93.7	98
Vaccinations by background characteristics	Vaccinations: Measles	Total	Region: Eastern	84.4	89	87.8	95.2
Antenatal care	Antenatal care: Doctor	Births in five years preceding the survey	Region: Lake	2.7	7.4	1.4	6.1
Antenatal care	Antenatal care: Doctor	Births in three years preceding the survey	Region: Lake	2.5	8.6	1.5	6.5
Antenatal care	Antenatal care: Other health professional	Births in five years preceding the survey	Region: Lake	91.2	81.7	94.7	71.1
Antenatal care	Antenatal care: Other health professional	Births in three years preceding the survey	Region: Lake	91.5	79.4	94.4	69.9
Assistance during delivery	Assistance during delivery: Doctor	Births in five years preceding the survey	Region: Lake	2.6	4.4	3	4.6
Assistance during delivery	Assistance during delivery: Doctor	Births in three years preceding the survey	Region: Lake	2.7	4.9	3.4	4.4
Assistance during delivery	Assistance during delivery: Other health professional	Births in five years preceding the survey	Region: Lake	37.7	29	36	36.8
Assistance during delivery	Assistance during delivery: Other health professional	Births in three years preceding the survey	Region: Lake	36.7	28.3	36.7	36.3
Treatment of diarrhea	Diarrhea treatment: No ORS, RHS or increased fluids	Births in five years preceding the survey	Region: Lake	41.4	26.6	18.3	50.6
Treatment of diarrhea	Diarrhea treatment: No ORS, RHS or increased fluids	Births in three years preceding the survey	Region: Lake	33.3	22.1	18	52.8
Need for family planning services among currently married women (Revised)	Need for family planning: % demand satisfied	Total	Region: Lake	22.4	21.8	31.2	35.5
Place of delivery	Place of delivery: Health facility	Births in five years preceding the survey	Region: Lake	40.2	33.3	39.4	45.2
Place of delivery	Place of delivery: Health facility	Births in three years preceding the survey	Region: Lake	39.5	33.2	40.6	45.1
Prevalence and treatment of acute respiratory infection and of fever	Respiratory or fever infection: Percentage of children with ARI taken to a health facility	Births in five years preceding the survey	Region: Lake	51.5	66	66.6	77.4744
Prevalence and treatment of acute respiratory infection and of fever	Respiratory or fever infection: Percentage of children with ARI taken to a health facility	Births in three years preceding the survey	Region: Lake	54.9	67.8	71.8	80.9814
Vaccinations by background characteristics	Vaccinations: BCG	Total	Region: Lake	93.5	94	94.1	96.4
Vaccinations by background characteristics	Vaccinations: DPT 3	Total	Region: Lake	73.3	83	89.6	91.4
Vaccinations by background characteristics	Vaccinations: Measles	Total	Region: Lake	74.5	78.8	84.8	89.1
Antenatal care	Antenatal care: Doctor	Births in five years preceding the survey	Region: Mainland
Antenatal care	Antenatal care: Doctor	Births in three years preceding the survey	Region: Mainland
Antenatal care	Antenatal care: Other health professional	Births in five years preceding the survey	Region: Mainland
Antenatal care	Antenatal care: Other health professional	Births in three years preceding the survey	Region: Mainland
Assistance during delivery	Assistance during delivery: Doctor	Births in five years preceding the survey	Region: Mainland
Assistance during delivery	Assistance during delivery: Doctor	Births in three years preceding the survey	Region: Mainland
Assistance during delivery	Assistance during delivery: Other health professional	Births in five years preceding the survey	Region: Mainland
Assistance during delivery	Assistance during delivery: Other health professional	Births in three years preceding the survey	Region: Mainland
Treatment of diarrhea	Diarrhea treatment: No ORS, RHS or increased fluids	Births in five years preceding the survey	Region: Mainland
Treatment of diarrhea	Diarrhea treatment: No ORS, RHS or increased fluids	Births in three years preceding the survey	Region: Mainland
Need for family planning services among currently married women (Revised)	Need for family planning: % demand satisfied	Total	Region: Mainland
Place of delivery	Place of delivery: Health facility	Births in five years preceding the survey	Region: Mainland
Place of delivery	Place of delivery: Health facility	Births in three years preceding the survey	Region: Mainland
Vaccinations by background characteristics	Vaccinations: BCG	Total	Region: Mainland
Vaccinations by background characteristics	Vaccinations: DPT 3	Total	Region: Mainland
Vaccinations by background characteristics	Vaccinations: Measles	Total	Region: Mainland
Antenatal care	Antenatal care: Doctor	Births in five years preceding the survey	Region: Northern	6.9	7.7	1.6	2.3
Antenatal care	Antenatal care: Doctor	Births in three years preceding the survey	Region: Northern	8.2	8	1.3	1.4
Antenatal care	Antenatal care: Other health professional	Births in five years preceding the survey	Region: Northern	86.5	72.3	90.9	83
Antenatal care	Antenatal care: Other health professional	Births in three years preceding the survey	Region: Northern	85.8	72.3	90.8	81.9
Assistance during delivery	Assistance during delivery: Doctor	Births in five years preceding the survey	Region: Northern	8.5	7.3	5	5.7
Assistance during delivery	Assistance during delivery: Doctor	Births in three years preceding the survey	Region: Northern	9	6.6	5.2	6.9
Assistance during delivery	Assistance during delivery: Other health professional	Births in five years preceding the survey	Region: Northern	51.1	38.9	43.8	44.2
Assistance during delivery	Assistance during delivery: Other health professional	Births in three years preceding the survey	Region: Northern	51.5	38.7	43.8	42.7
Treatment of diarrhea	Diarrhea treatment: No ORS, RHS or increased fluids	Births in five years preceding the survey	Region: Northern	20.7	35.2	38.5	21.5
Treatment of diarrhea	Diarrhea treatment: No ORS, RHS or increased fluids	Births in three years preceding the survey	Region: Northern	21.9	36.6	43.2	22.8
Need for family planning services among currently married women (Revised)	Need for family planning: % demand satisfied	Total	Region: Northern	38.4	55.2	64.9	68.2
Place of delivery	Place of delivery: Health facility	Births in five years preceding the survey	Region: Northern	58.5	47.9	47.4	50.5
Place of delivery	Place of delivery: Health facility	Births in three years preceding the survey	Region: Northern	59.5	46.8	47	50.4
Prevalence and treatment of acute respiratory infection and of fever	Respiratory or fever infection: Percentage of children with ARI taken to a health facility	Births in five years preceding the survey	Region: Northern	55.5	64.2	70.5	80.1047
Prevalence and treatment of acute respiratory infection and of fever	Respiratory or fever infection: Percentage of children with ARI taken to a health facility	Births in three years preceding the survey	Region: Northern	60.7	64.7	71.7	80.914
Vaccinations by background characteristics	Vaccinations: BCG	Total	Region: Northern	95.1	95.7	89.9	96.4
Vaccinations by background characteristics	Vaccinations: DPT 3	Total	Region: Northern	81.5	89.2	86.6	92.1
Vaccinations by background characteristics	Vaccinations: Measles	Total	Region: Northern	79.2	86.3	85.5	87.9
Antenatal care	Antenatal care: Doctor	Births in five years preceding the survey	Region: Southern	3.8	4.5	1.7	0.4
Antenatal care	Antenatal care: Doctor	Births in three years preceding the survey	Region: Southern	4.2	4.9	1.9	0.1
Antenatal care	Antenatal care: Other health professional	Births in five years preceding the survey	Region: Southern	94.7	92.1	97.9	98.7
Antenatal care	Antenatal care: Other health professional	Births in three years preceding the survey	Region: Southern	94.1	91.9	97.7	98.5
Assistance during delivery	Assistance during delivery: Doctor	Births in five years preceding the survey	Region: Southern	6	5.4	5.8	4.5
Assistance during delivery	Assistance during delivery: Doctor	Births in three years preceding the survey	Region: Southern	5.7	5.1	6.7	5.9
Assistance during delivery	Assistance during delivery: Other health professional	Births in five years preceding the survey	Region: Southern	60.7	57.3	49.7	62.3
Assistance during delivery	Assistance during delivery: Other health professional	Births in three years preceding the survey	Region: Southern	58.4	57.4	49.3	62.4
Treatment of diarrhea	Diarrhea treatment: No ORS, RHS or increased fluids	Births in five years preceding the survey	Region: Southern	19.5	19.9	24.2	38.9
Treatment of diarrhea	Diarrhea treatment: No ORS, RHS or increased fluids	Births in three years preceding the survey	Region: Southern	20	20.2	23.3	36.6
Need for family planning services among currently married women (Revised)	Need for family planning: % demand satisfied	Total	Region: Southern	19.1	42.4	60.6	64.4
Place of delivery	Place of delivery: Health facility	Births in five years preceding the survey	Region: Southern	66.4	62.7	55.7	67.6
Place of delivery	Place of delivery: Health facility	Births in three years preceding the survey	Region: Southern	63.5	62.1	56	69.3
Prevalence and treatment of acute respiratory infection and of fever	Respiratory or fever infection: Percentage of children with ARI taken to a health facility	Births in five years preceding the survey	Region: Southern	82.5	76.4	72.3	81.3186
Prevalence and treatment of acute respiratory infection and of fever	Respiratory or fever infection: Percentage of children with ARI taken to a health facility	Births in three years preceding the survey	Region: Southern	87.5	78.4	73.8	82.3302
Vaccinations by background characteristics	Vaccinations: BCG	Total	Region: Southern	98.1	99.4	97.4	98.6
Vaccinations by background characteristics	Vaccinations: DPT 3	Total	Region: Southern	91.4	91.5	96.5	94
Vaccinations by background characteristics	Vaccinations: Measles	Total	Region: Southern	89.3	86.1	91.9	90.1
Antenatal care	Antenatal care: Doctor	Births in five years preceding the survey	Region: Southern Highlands	5.2	3.7	4.5	2.4
Antenatal care	Antenatal care: Doctor	Births in three years preceding the survey	Region: Southern Highlands	4.6	3.5	4.9	1.7
Antenatal care	Antenatal care: Other health professional	Births in five years preceding the survey	Region: Southern Highlands	80.4	89.2	85.2	87.5
Antenatal care	Antenatal care: Other health professional	Births in three years preceding the survey	Region: Southern Highlands	81.6	88.2	85	87.2
Assistance during delivery	Assistance during delivery: Doctor	Births in five years preceding the survey	Region: Southern Highlands	4.7	6	4.1	4.4
Assistance during delivery	Assistance during delivery: Doctor	Births in three years preceding the survey	Region: Southern Highlands	5.4	4.4	4.4	4.8
Assistance during delivery	Assistance during delivery: Other health professional	Births in five years preceding the survey	Region: Southern Highlands	45.4	40.5	41.7	45.3
Assistance during delivery	Assistance during delivery: Other health professional	Births in three years preceding the survey	Region: Southern Highlands	43.7	41	39.2	44.1
Treatment of diarrhea	Diarrhea treatment: No ORS, RHS or increased fluids	Births in five years preceding the survey	Region: Southern Highlands	25.8	31.4	28.8	33.8
Treatment of diarrhea	Diarrhea treatment: No ORS, RHS or increased fluids	Births in three years preceding the survey	Region: Southern Highlands	23.2	32.1	29.7	38.2
Need for family planning services among currently married women (Revised)	Need for family planning: % demand satisfied	Total	Region: Southern Highlands	29.8	43.3	69.4	69.8
Place of delivery	Place of delivery: Health facility	Births in five years preceding the survey	Region: Southern Highlands	52.3	46.5	47.2	50.3
Place of delivery	Place of delivery: Health facility	Births in three years preceding the survey	Region: Southern Highlands	50.3	44.4	45.6	50.2
Prevalence and treatment of acute respiratory infection and of fever	Respiratory or fever infection: Percentage of children with ARI taken to a health facility	Births in five years preceding the survey	Region: Southern Highlands	67.3	68.4	58.2	71.8093
Prevalence and treatment of acute respiratory infection and of fever	Respiratory or fever infection: Percentage of children with ARI taken to a health facility	Births in three years preceding the survey	Region: Southern Highlands	69.3	68.6	61.3	73.9
Vaccinations by background characteristics	Vaccinations: BCG	Total	Region: Southern Highlands	97.5	97.7	86.4	93
Vaccinations by background characteristics	Vaccinations: DPT 3	Total	Region: Southern Highlands	82	91	84.3	81.9
Vaccinations by background characteristics	Vaccinations: Measles	Total	Region: Southern Highlands	85.2	85.5	77.9	84
Antenatal care	Antenatal care: Doctor	Births in five years preceding the survey	Region: Western	1	2	0.6	2.1
Antenatal care	Antenatal care: Doctor	Births in three years preceding the survey	Region: Western	1.1	2	0.4	2
Antenatal care	Antenatal care: Other health professional	Births in five years preceding the survey	Region: Western	88.8	82.2	89.8	82.7
Antenatal care	Antenatal care: Other health professional	Births in three years preceding the survey	Region: Western	88.5	81.6	88.7	81.9
Assistance during delivery	Assistance during delivery: Doctor	Births in five years preceding the survey	Region: Western	2.3	2.1	1.5	2.9
Assistance during delivery	Assistance during delivery: Doctor	Births in three years preceding the survey	Region: Western	3	2	1.5	2.8
Assistance during delivery	Assistance during delivery: Other health professional	Births in five years preceding the survey	Region: Western	45.8	41.8	39.7	32.7
Assistance during delivery	Assistance during delivery: Other health professional	Births in three years preceding the survey	Region: Western	44.8	38.9	40.4	33.4
Treatment of diarrhea	Diarrhea treatment: No ORS, RHS or increased fluids	Births in five years preceding the survey	Region: Western	39.9	25.3	41	33.4
Treatment of diarrhea	Diarrhea treatment: No ORS, RHS or increased fluids	Births in three years preceding the survey	Region: Western	39.9	27.2	39.4	32.9
Need for family planning services among currently married women (Revised)	Need for family planning: % demand satisfied	Total	Region: Western	18.5	31.6	29.6	43.4
Place of delivery	Place of delivery: Health facility	Births in five years preceding the survey	Region: Western	49.8	41.5	45.6	36.5
Place of delivery	Place of delivery: Health facility	Births in three years preceding the survey	Region: Western	49.3	38.9	46.5	36.9
Prevalence and treatment of acute respiratory infection and of fever	Respiratory or fever infection: Percentage of children with ARI taken to a health facility	Births in five years preceding the survey	Region: Western	61.8	62.5	47	64.2558
Prevalence and treatment of acute respiratory infection and of fever	Respiratory or fever infection: Percentage of children with ARI taken to a health facility	Births in three years preceding the survey	Region: Western	68.9	63.9	48.1	64.9977
Vaccinations by background characteristics	Vaccinations: BCG	Total	Region: Western	93.6	96.5	87.5	90.4
Vaccinations by background characteristics	Vaccinations: DPT 3	Total	Region: Western	69.5	77.9	73.6	74.9
Vaccinations by background characteristics	Vaccinations: Measles	Total	Region: Western	74.8	68.9	63.4	68.2
Antenatal care	Antenatal care: Doctor	Births in five years preceding the survey	Region: Zanzibar	1.9	2.5	2.7	11.4
Antenatal care	Antenatal care: Doctor	Births in three years preceding the survey	Region: Zanzibar	2.5	2.3	2.3	11.9
Antenatal care	Antenatal care: Other health professional	Births in five years preceding the survey	Region: Zanzibar	97.1	93.5	96.1	59.9
Antenatal care	Antenatal care: Other health professional	Births in three years preceding the survey	Region: Zanzibar	95.9	94.3	96.7	58.6
Assistance during delivery	Assistance during delivery: Doctor	Births in five years preceding the survey	Region: Zanzibar	0.5	3.8	1.3	5.9
Assistance during delivery	Assistance during delivery: Doctor	Births in three years preceding the survey	Region: Zanzibar	0.9	3.2	1.3	6.3
Assistance during delivery	Assistance during delivery: Other health professional	Births in five years preceding the survey	Region: Zanzibar	34.6	30.6	49.5	46.3
Assistance during delivery	Assistance during delivery: Other health professional	Births in three years preceding the survey	Region: Zanzibar	35.2	30.3	51.3	45.2
Treatment of diarrhea	Diarrhea treatment: No ORS, RHS or increased fluids	Births in five years preceding the survey	Region: Zanzibar	41.7	17.6	40.3	34
Treatment of diarrhea	Diarrhea treatment: No ORS, RHS or increased fluids	Births in three years preceding the survey	Region: Zanzibar	45	20.5	43.8	33.5
Need for family planning services among currently married women (Revised)	Need for family planning: % demand satisfied	Total	Region: Zanzibar	15.7	23.3	31.4	34.9
Place of delivery	Place of delivery: Health facility	Births in five years preceding the survey	Region: Zanzibar	32.7	31.2	48.7	49.2
Place of delivery	Place of delivery: Health facility	Births in three years preceding the survey	Region: Zanzibar	32.9	29.4	50	48.5
Prevalence and treatment of acute respiratory infection and of fever	Respiratory or fever infection: Percentage of children with ARI taken to a health facility	Births in five years preceding the survey	Region: Zanzibar	73.7	74.2	83	88.5349
Prevalence and treatment of acute respiratory infection and of fever	Respiratory or fever infection: Percentage of children with ARI taken to a health facility	Births in three years preceding the survey	Region: Zanzibar	72.5	68.9	83.8	89.0744
Vaccinations by background characteristics	Vaccinations: BCG	Total	Region: Zanzibar	100	99.3	94.9	98.1
Vaccinations by background characteristics	Vaccinations: DPT 3	Total	Region: Zanzibar	92.6	85.1	88.6	94.6
Vaccinations by background characteristics	Vaccinations: Measles	Total	Region: Zanzibar	86.5	78.9	82	85
Antenatal care	Antenatal care: Doctor	Births in five years preceding the survey	Region: Zanzibar 1999
Antenatal care	Antenatal care: Doctor	Births in three years preceding the survey	Region: Zanzibar 1999
Antenatal care	Antenatal care: Other health professional	Births in five years preceding the survey	Region: Zanzibar 1999
Antenatal care	Antenatal care: Other health professional	Births in three years preceding the survey	Region: Zanzibar 1999
Assistance during delivery	Assistance during delivery: Doctor	Births in five years preceding the survey	Region: Zanzibar 1999
Assistance during delivery	Assistance during delivery: Doctor	Births in three years preceding the survey	Region: Zanzibar 1999
Assistance during delivery	Assistance during delivery: Other health professional	Births in five years preceding the survey	Region: Zanzibar 1999
Assistance during delivery	Assistance during delivery: Other health professional	Births in three years preceding the survey	Region: Zanzibar 1999
Treatment of diarrhea	Diarrhea treatment: No ORS, RHS or increased fluids	Births in five years preceding the survey	Region: Zanzibar 1999
Treatment of diarrhea	Diarrhea treatment: No ORS, RHS or increased fluids	Births in three years preceding the survey	Region: Zanzibar 1999
Need for family planning services among currently married women (Revised)	Need for family planning: % demand satisfied	Total	Region: Zanzibar 1999
Place of delivery	Place of delivery: Health facility	Births in five years preceding the survey	Region: Zanzibar 1999
Place of delivery	Place of delivery: Health facility	Births in three years preceding the survey	Region: Zanzibar 1999
Vaccinations by background characteristics	Vaccinations: BCG	Total	Region: Zanzibar 1999
Vaccinations by background characteristics	Vaccinations: DPT 3	Total	Region: Zanzibar 1999
Vaccinations by background characteristics	Vaccinations: Measles	Total	Region: Zanzibar 1999
Antenatal care	Antenatal care: Doctor	Births in five years preceding the survey	Total	6.4	6.7	2.1	3.5		62.8625	66.9938	68.2188	70.6648
Antenatal care	Antenatal care: Doctor	Births in three years preceding the survey	Total	6.3	7.1	2.1	3.1
Antenatal care	Antenatal care: Other health professional	Births in five years preceding the survey	Total	85.3	82.6	92.2	84.3
Antenatal care	Antenatal care: Other health professional	Births in three years preceding the survey	Total	85.5	81.8	91.7	83.3
Assistance during delivery	Assistance during delivery: Doctor	Births in five years preceding the survey	Total	6.1	5.7	3.9	4.9
Assistance during delivery	Assistance during delivery: Doctor	Births in three years preceding the survey	Total	6	5.3	4.1	5.2
Assistance during delivery	Assistance during delivery: Other health professional	Births in five years preceding the survey	Total	47	40.9	42.4	44
Assistance during delivery	Assistance during delivery: Other health professional	Births in three years preceding the survey	Total	46.2	40.3	42.5	43.4
Treatment of diarrhea	Diarrhea treatment: No ORS, RHS or increased fluids	Births in five years preceding the survey	Total	29.6	26.3	30	37.2
Treatment of diarrhea	Diarrhea treatment: No ORS, RHS or increased fluids	Births in three years preceding the survey	Total	29.7	26.4	30.4	38.7
Need for family planning services among currently married women (Revised)	Need for family planning: % demand satisfied	Total	Total	27.3	41.5	52.1	57.6
Place of delivery	Place of delivery: Health facility	Births in five years preceding the survey	Total	53.3	46.5	47.1	50.2
Place of delivery	Place of delivery: Health facility	Births in three years preceding the survey	Total	52.3	45.3	47.5	50.2
Prevalence and treatment of acute respiratory infection and of fever	Respiratory or fever infection: Percentage of children with ARI taken to a health facility	Births in five years preceding the survey	Total	65	69.6	59.4	72.6186
Prevalence and treatment of acute respiratory infection and of fever	Respiratory or fever infection: Percentage of children with ARI taken to a health facility	Births in three years preceding the survey	Total	68.4	70.3	60.6	73.4279
Vaccinations by background characteristics	Vaccinations: BCG	Total	Total	95.4	96.2	91.4	95.5
Vaccinations by background characteristics	Vaccinations: DPT 3	Total	Total	79.8	85.2	85.9	88
Vaccinations by background characteristics	Vaccinations: Measles	Total	Total	81.2	80.9	79.9	84.5
	ICF International, 2012. MEASURE DHS STATcompiler - http://www.statcompiler.com - November 13 2013.
Antenatal care	Percent distribution of live births in the three (five) years preceding the survey by source of antenatal care during pregnancy, according to maternal and background characteristics.
Antenatal care	Percent distribution of live births in the three (five) years preceding the survey by source of antenatal care during pregnancy, according to maternal and background characteristics.
Place of delivery	Percent distribution of live births in the last three (five) years preceding the survey, by place of delivery, according to selected background characteristics.
Assistance during delivery	Percent distribution of live births in the last three (five) years preceding the survey, by type of assistance during delivery, according to selected background characteristics.
Assistance during delivery	Percent distribution of live births in the last three (five) years preceding the survey, by type of assistance during delivery, according to selected background characteristics.
Number of antenatal care visits and timing of first visit	Percent distribution of women who had a live birth in the three (five) years preceding the survey by number of antenatal care (ANC) visits, and by the timing of the first visit.
Number of antenatal care visits and timing of first visit	Percent distribution of women who had a live birth in the three (five) years preceding the survey by number of antenatal care (ANC) visits, and by the timing of the first visit.
Treatment of diarrhea	Percentage of childen under three (five) with diarrhea in the two weeks preceding the survey who were taken for a treatment to a healthy facility or provider, percentage who received oral rehydration solution (ORS), and percentage who did not receive any treatment.
Vaccinations by background characteristics	Percentage of children 12-23 months who had received specific vaccines by the time of the survey (according to the vaccination card or the mother's report) and the percentage with a vaccination card, by selected background characteristics
Vaccinations by background characteristics	Percentage of children 12-23 months who had received specific vaccines by the time of the survey (according to the vaccination card or the mother's report) and the percentage with a vaccination card, by selected background characteristics
Vaccinations by background characteristics	Percentage of children 12-23 months who had received specific vaccines by the time of the survey (according to the vaccination card or the mother's report) and the percentage with a vaccination card, by selected background characteristics
Prevalence and treatment of acute respiratory infection and of fever	Percentage of children under three (five) years who were ill with a cough accompained with rapid breathing and the percentage who were ill with fever during the two weeks preceding the survey, and the percentage of ill children who were treated with specific remedies, by selected background characteristics.
Need for family planning services among currently married women (Revised)	Percentage of currently married women with unmet need for family planning, met need for family planning, and the total demand for family planning services.
